# Supplementary material for: Cost of Utilising Maternal Health Services in Low- and Middle-Income Countries: A Systematic Review
Source: Int J Health Policy Manag. 2020 Jun 28;10(9):564–77. doi: 10.34172/ijhpm.2020.104 (PMC9278371; doi:10.34172/ijhpm.2020.104)
Supplement: Supplementary file 1 — Description of Maternal Health Services and Care Packages. [file ijhpm-10-564-s001.xlsx]

## Sheet: Sheet1
S/No.	Service/Care Package	Definition	Service components	Source
1	Ante-natal care (ANC)	Care provided by skilled health-care professionals to pregnant women and adolescent girls in order to ensure the best health conditions for both mother and baby during pregnancy.	Every pregnant woman is recommeded to have 8 routine antenatal clinic visits for each pregnancy. The components of ANC are: - Nutritional interventions, - Maternal and fetal assessment, - Preventive measures, - Interventions for common physiological symptoms, and - Health system interventions to improve utilization and quality of ANC.	WHO, 2016
2	Skilled Birth Attendance	The provision of birth services by skilled health personnel, (as referenced by Sustainable Development Goal indicator 3.1.2), who are competent maternal and newborn health professionals educated, trained and regulated to national and international standards.	Skilled Birth Attendance involves: - Provision and promotion of evidence-based, human-rights based, quality, socioculturally sensitive and dignified care to women and newborns; - facilitation of the physiological processes during labour and delivery to ensure a clean and positive childbirth experience; and - identification and management or referral of women and/or newborns with complications.	WHO, UNFPA, UNICEF, ICM, ICN, FIGO and IPA, 2018
3	Basic Emergency Obstetric Care (BEmOC)	Care package that includes seven interventions which can be provided with skilled birth attendants in health centres, which are critical for reducing risk of maternal and neonatal death.	The BEmOC inteerventions are: - Administering antibiotics, - Adminstering uterotonic drugs (oxytocin) - Administering anticonvulsants (magnesium sulphate); - Manual removal of the placenta; - Removal of retained products following miscarriage or abortion; - Assisted vaginal delivery, preferably with vacuum extractor; - Basic neonatal resuscitation care.	UNFPA, 2009
4	Comprehensive Emergency Obstetric Care (CEmOC)	Care package, typically delivered in hospitals, includes all the components of basic obstetric care and additional hospital-based services.	CEmOC interveentions includee all BEmOC interventions plus: - Performing Caesarean sections; - Safe blood transfusion.	UNFPA, 2009
5	Family Planning	Service that allows individuals and couples to anticipate and attain their desired number of children and the spacing and timing of their births. It is achieved through use of contraceptive methods and the treatment of involuntary infertility.	Family planning incluees: - Broad mix of methods, consisting of a full range of short-acting methods, long-acting reversible methods, and long-acting permanent methods - Counselling	Health Policy Plus, 2017
6	Safe abortion	A procedure to terminate a pregnancy usually before foetal viability, carried out by persons with the necessary skills and in an environment that conforms to medical standards.		Grimes and Stuart (2010)
7	Post-Abortion Care (PAC)	Post abortion care refers to emergency treatment of abortion complications, counseling, referral to other reproductive health services and provision of family planning services.	PAC inclues: - Treatment of incomplete and unsafe abortion and complications that are potentially life-threatening. - Counselling to identify and respond to women’s emotional and physical health needs and other concerns. - Contraceptive and family planning services to help women prevent an unwanted pregnancy or practice birth spacing. - Reproductive and other health services that are preferably p…	Post abortion Care Consortium Community Task Force, 2002
8	Comprehensive Post-Abortion Care	Comprehensive abortion care (CAC) includes all of the elements of Post abortion care as well as safe induced abortion for all legal indications (i.e. as allowed by national law).	Comprehensive Post-Abortion Care includes: - Safe Induced abortion - Post Abortion Care	Post abortion Care Consortium Community Task Force, 2002
9	Post-natal care (PNC)	Care given to the mother and her newborn baby immediately after the birth and for the first six weeks of life.	PNC includes: - Counseling and health education on recognition of danger signs and appropriate care-seeking (for both mother and newborn). Counseling and health education on routine care practices such as exclusive breastfeeding and good thermal care practices. Dispensing and related counseling for routine preventive interventions (such as chlorhexidine for cord-stump care and postnatal iron supp…	WHO, 2015
References
Corbett MR, Turner KL. 2003. Essential elements of postabortion care: origins, evolution and future directions. International family planning perspectives 29: 106–11.
Grimes DA, Stuart G. 2010. Abortion jabberwocky: the need for better terminology. Contraception 81: 93–6.
Health Policy Plus. 2017. Essential Components of Family Planning Benefits Packages. Palladium: Washington, D.C.
World Health Organization. 2015. Postnatal Care for Mothers and Newborns: Highlights from the World Health Organization 2013 Guidelines. No. WHO/RHR/15.05., Geneva.
World Health Organization. 2016. WHO recommendations on antenatal care for a positive pregnancy experience. World Health Organization: Geneva.
World Health Organization, United Nations Population Fund, United Nations Children’s Fund, et al. 2018. Definition of skilled health personnel providing care during childbirth. World Health Organization, Geneva.
World Health Organization, United Nations Population Fund, United Nations Children’s Fund, Averting Maternal Deaths and Disabilities. 2009. Monitoring emergency obstetric care: a handbook. WHO Press: Geneva, Switzerland.
