# Supplementary material for: Cost of Utilising Maternal Health Services in Low- and Middle-Income Countries: A Systematic Review
Source: Int J Health Policy Manag. 2020 Jun 28;10(9):564–77. doi: 10.34172/ijhpm.2020.104 (PMC9278371; doi:10.34172/ijhpm.2020.104)
Supplement: Supplementary file 3 — Data Extraction Sheet. [file ijhpm-10-564-s003.xlsx]

## Sheet: Data extraction sheet_Utilising
S/No.	Author(s)	Year of publication	Article title	Journal	Stated objective	Country of study	Fee exemption status	Scale of study	Household V. Facility	Specific study setting	Country of organisation conducting study	Year of costing	Characteristics of women receiving maternal health services who were surveyed or for whom costs data were collected	Perspective of costing	Study design	Stand alone vs. Nested study	Intervention(s) costed	﻿Average Length of Stay	Costing method used	Time frame	Facility type	Facility ownership	Number of women surveyed	Number of visits	Number of facilities	Staff	Costs included for analysis by authors	Labour/Provider service charge	Provider (informal) payment*	Equipment	Medicines	Diagnostics	Non-medical supplies	Medical supplies	Maternity waiting home	Cleaning	Lodging	Food	Other cost	Indirect cost	Total facility based cost (if not disaggregated)	Transport cost	Companion financial cost	Companion time cost	Capital projects	Overheads	Opportunity cost	Total costs reported or estimated	Year of cost data
1	Kruk et al.	2008	﻿User fee exemptions are not enough: out-of-pocket payments for ‘free’ delivery services in rural Tanzania	﻿Tropical Medicine & International Health	﻿To identify the main drivers of costs of facility delivery and the financial consequences for households among rural women in Tanzania.	Tanzania	Yes	Sub-national	Household	﻿Kasulu District	USA, Tanzania	2007	﻿Women who given birth within 5 years	patient	Retrospective cross-sectional study	Stand alone	Delivery		Not stated but micro-costing done		Dispensary	Government	100						2606		184	included in medicines		104	93							0					Not reported	﻿The average cost of care among all facility deliveries was 6272 TZS (95% CI: 4916–7628), and among those where payment was made, 8553 TZS (95% CI: 6859–10 246). ﻿The average costs for each facility were: government dispensary, 2258 TZS; mission dispensary, 6816 TZS; government health centre, 604 TZS; mission health centre, 5751 TZS; government hospital, 8849 TZS; mission hospital, 18 859 TZS. Th…	2007
																					Dispensary	Mission	84						5376		1219	included in medicines		0	425							88
																					Health Centre	Government	61						304		190	included in medicines		278	190							1597
																					Health Centre	Mission	71						3944		601	included in medicines		0	391							4297
																					Hospital	Government	71						830		1200	included in medicines		139	1198							8227
																					Hospital	Mission	45						9808		6387	included in medicines		7	1191							1615
2	Borghi et al.	2006	﻿Financial implications of skilled attendance at delivery in Nepal	Tropical Medicine and International Health	﻿To quantify the financial barriers to delivery care seeking for households in Nepal and predict the resource implications of increasing skilled attendance at delivery in different settings.	Nepal		Sub-national		Eight districts	UK, Nepal		﻿women who had given birth in the previous year were		Household survey	Stand alone	Vaginal devlivery	1.8					720						1354 (899-1810)												﻿678 (539–817)	﻿2812 (1968–3656)					﻿492 (368–616)	5336
																	C-section	5											﻿1469 (229–3166)												﻿5500 (2697–8304)	﻿2812 (1968–3656)					﻿1660 (15–3305)	11441
3	Bennis & Brouwere	2012	﻿Fee exemption for caesarean section in Morocco	﻿Archives of public health	To get an estimate of the actual cost of caesarean sections from the patients’ perspective.	Morocco		Facility-based	Facility	﻿Three public hospitals in Fez	Belgium	2010			Survey	Stand alone	Caesarean section				Hospital	Public	100		3			138 (98-178)	3 (0-7)		74 (51-98)							5 (0-10)				68 (42-94)					7 (0-15)	291 (224-359)
4	Kalu-Umeh et al.	2013	﻿Costs and Patterns of Financing Maternal Health Care Services in Rural Communities in Northern Nigeria: Evidence for Designing National Fee Exemption Policy	﻿International Journal of MCH and AIDS	﻿to assess the actual financial implications for the women and their families after ﻿‘free’ maternal health services had been instituted in government owned health facilities.	Nigeria		Sub-national		﻿Idon is one of the wards that constitute Kajuru Local Government Area (LGA) in the southern part of Kaduna state, North Western Nigeria.	Nigeria		﻿women, resident in Idon, within the ages 15-49 years who had experienced childbirth within one year preceding the commencement of the study and was willing to participate. Girls	household	cross-sectional descriptive study	stand alone	Ante-natal care		Ingredient			public (104 PHC, 85 GH)and private (20)	209 ﻿(Of the 31 women who did not receive ante-natal care, 18 cited financial difficulties as the main reason. Others mentioned geographical distance (n=6) and cultural/ religious reasons (n=7)).				7				20430 (Medications) 8910 (Other treatment)	110800 (Ultrasound) 14870 (Lab investigations)	9440 (Administration)		5250 (Hospital admission)							6640 (127 spent 0 because they walked to Facilities)						176340	2013
																	Normal delivery		Ingredient									49000 (Normal delivery			11900 (Medicines) 840 (other treatment)		14180 (Delivery materials)									11260							2013
																	Caesarean section		Ingredient									167000 (CS)			11900 (Medicines) 840 (other treatment)		14180 (Delivery materials)									11260							2013
																	Post-natal care		Ingredient				106					6650 (Family Planning)			6020			included in medicines								1950						14620	2013
5	Hitimana et al.	2018	﻿Cost of antenatal care for the health sector and for households in Rwanda	BMC Health Services Research	﻿to estimate the current cost of antenatal care services from the health care provider and household perspectives in Rwanda.	Rwanda		Sub-national		﻿Kigali City (urban) and Northern province of Rwanda (Rural)	Sweden, Rwanda			health system and household	﻿two cross-sectional surveys: a household-based survey among women who had delivered a year before the interview (N = 922) and a health facility survey in three public, two faith-based, and one private health facility	nested	ante-natal care		ingredient		private clinic (hospital)	Private		5985				108393		2396	301336			included in medicines								1408		7485 (includes mother)	969 (cost of building)	26614		448601	2015
																								5835				79254		1752	60352			included in medicines								1373		4138	709	19459		167037
																								5220				70897		1567	54531			included in medicines								1228		3595	634	17407		149859
																								2734				24757		547	42150			included in medicines								643		1899	221	6079		76296
																					public and faith based	Government & Missionary		373678				18868		1037	131700			included in medicines								1892		10054	969 (cost of building)	5833		170353
																								364299				7358		404	30188			included in medicines								1046		5559	709	2275		47538
																								325885				6582		362	27005			included in medicines								908		4828	634	2035		42354
																								170696				5516		303	28871			included in medicines								480		2551	221	1705		39648
6	Borghi et al.	2003	﻿Costs of near-miss obstetric complications for women and their families in Benin and Ghana	Health Policy and Planning	﻿To evaluate the impact of severe obstetric complications (near-miss events) on the total costs faced by women and their families in a hospital setting, as compared with a spon- taneous vaginal delivery; to measure the cost of each component of the patient bill; and to assess affordability in relation to household cash expenditure.	Benin and Ghana		Multiple facilities in multiple countries	Facility	﻿121 mothers in three hospitals in Ghana	UK, Ghana, Benin																														﻿The costs for antenatal care range from $1.00 to $2.80 in Uganda, $0.20–$8.70 in Malawi, and $0.60–$3.20 in Ghana. For vaginal delivery, the costs range from $2.30 to $22.80 in Uganda, $0.40–$7.90 in Malawi, and $12.60–$20.70 in Ghana. The costs are greater for obstetric clients, particularly for caesarean sections. Clients pay $13–$59 in Uganda and $68–$140 in Ghana
						Ghana				﻿three hospitals in the Ashanti region took part: the St Michael’s Catholic Mission Hospital, Pramso (94 beds); the Mampong district hospital maternity unit (120 beds); and the Komfo Anokye Teaching Hospital (KATH), Kumasi (834 beds).		﻿between 1999 and 2000 in	﻿Cost data were derived from a convenience sample of women having a spontaneous vaginal delivery and women having a near-miss event between 1999 and 2000 in the hospitals in Ghana. ﻿In Ghana, cost data for all three hospitals were collected for 64 spontaneous vaginal deliveries and 57 near-miss cases (17 haemorrhage, 14 sepsis, 12 anaemia, 8 hypertension and 6 dystocia)
						Benin				﻿two hospitals in the south of the country: the Clinique Universitaire de Gyné- cologie et d’Obstétrique (CUGO) in the teaching hospital (CNHU) in Cotonou (598 beds) and a departmental hospital in Porto-Novo ‘Maternité du Centre Hospitalier Departe- mental de l’Oueme’ (355 beds)		﻿2-month period in 2000.	﻿In Benin, data on costs were obtained from all near- misses and a convenience sample of spontaneous vaginal deliveries during a 2-month period in 2000. ﻿In Benin, cost data were collected for 14 spon- taneous vaginal deliveries and 406 near-miss cases (174 due to haemorrhage, 126 hypertension, 44 dystocia, 35 anaemia, and 27 sepsis).
						Ghana											Anaemia				Hospital	Public						9.3			27.2	3					5.7	7.1	2			0.8
																	Haemorrhage											37.3			46.9	6					5.8	9.8	4.9			4.2
																	Hypertension											37.6			63.1	5.9					9.6	16	2.7			1.6
																	Dystocia											22			54.4	7					1.7	4.5	1.3			1.3
																	Sepsis											36.3			53.8	2.4					7.3	8.5	2			2.4
																	Normal delivery											4.2			6.7	0					0.8	1.2	4.8			0
						Benin											Anaemia				Hospital	Public						15.8			26.6	23.2					52.9	7.1	1.2			15.9
																	Haemorrhage											68.1			31.9	14					32.3	4.6	0.9			8
																	Hypertension											52.5			40.4	14.7					54.9	6.4	2.4			9.9
																	Dystocia											146.5			45.3	7.3					51.3	5.9	1.1			11.3
																	Sepsis											58.2			68.9	21					74.6	9.7	0.9			16.3
																	Normal delivery											10.3			15.3	1.1					6.1	1	0.3			1.6
7	Govil et al.	2016	﻿Out-of-pocket expenditure on prenatal and natal care post Janani Suraksha Yojana: a case from Rajasthan, India	﻿Journal of health, population, and nutrition	﻿Using data from a community-based study of 424 recently delivered women in Rajasthan, this paper examined the variation in ﻿out-of-pocket expenditure (OOPE) in accessing maternal health services and the extent to which JSY incentives covered the burden of cost incurred	India		Sub-national	Household	﻿Rajasthan (﻿four districts of Rajasthan, namely, Udaipur and Banswara (tribal districts—with 49.7 and 76.4 % tribal population, respectively), and Sikar and Sawai Madhopur (nontribal districts))	India	2011			cross-sectional descriptive study		Ante-natal care				Health Centre	Public	424					0.07			0.53	19% Diagnostics + 9% on tests										0.12						26 (21-30)	2011
																					Health Centre	Private						0.07			0.6	17% Diagnostics + 7% on tests										0.09						64 (52-76)	2011
																	vaginal delivery				Health Centre	Public																										52	2011
																	vaginal delivery				Health Centre	Private																										90	2011
8	Acharya et al.	2016	﻿Hidden Costs of Hospital Based Delivery from Two Tertiary Hospitals in Western Nepal	PLOS One	﻿to estimate the hidden costs of hospital based delivery and determine the factors asso- ciated with the hidden costs. Methods	Nepal		Facility-based	Facility	﻿two tertiary referral hospitals (Manipal Teaching Hospital (MTH) and Western Regional Hospital (WRH)) in Western Nepal	Nepal, Norway, Australia, Thailand	2014	﻿384 post-partum mothers with their husbands/house heads during the discharge time in Manipal Teaching Hospital and Western Regional Hospital, Pokhara, Nepal.	household	﻿hospital based cross-sectional study	Stand alone	delivery/CS	﻿Mean duration ofstay in hospital for normal vaginal delivery was 4 days (range 2–13 days) and for C-section was 7 days (range 2–19 days).			Hospital	Public	384		2														﻿NRs 24817.1 (﻿9300–52500) (USD 243.4)		﻿NRs 24817.1 (﻿9300–52500) (USD 243.4)	2192.42 (300-10,000)					For postpartum women with their husband or house head, the total mean opportunity cost of days of work loss was 8,582.2 NRs (84.1USD) and 8,354.04 NRs (81.9 USD) for normal delivery and C-section respectively.	Total hospital based delivery expenditures Mean = 31175.6 NRs (305.76 USD) and Median = 28670 NRs (281.2 USD) Range of total hospital based delivery expenditures 11575 NRs to 65390 NRs (113.5 USD to 641.3 USD)	2014
																																							NRs ﻿32792.2 (﻿13000–52500) 321.6 (USD 321.6)		NRs ﻿32792.2 (﻿13000–52500) 321.6 (USD 321.6)	﻿2488.95 (200-21,200)
9	Adamu et al.	2013	﻿Expenditure on Emergency Obstetric Care in a Federal Tertiary Institution in Nigeria	﻿J Women's Health Care	﻿To investigate expenditure on inpatient care for obstetric emergencies.	Nigeria		Facility-based	Facility	﻿Federal Medical Centre, Birnin-Kebbi, Nigeria	Nigeria	2011			cross-sectional descriptive study	Stand alone	Vaginal devlivery				Hospital	Public	138		1						12063	1570		3200 (Blood)			870 (Reg/bed fee)	2600	1800 (child care)			1250	2630 (Relations)						2011
																	Caesarean section				Hospital	Public			1			20440 (Surgery including anaesthesia))			13400	1400		3350 (Blood)			960 (Reg/bed fee)	2200	3300 (Child care)			1650	2600 (Relations)
10	﻿Douangvichit et al.	2012	﻿Health care expenditure for hospital-based delivery care in Lao PDR	﻿BMC Research Notes	﻿To estimate the total health care expenses for vaginal delivery and caesarean section, to determine the association between health insurance and family income with health care expenditure and assess the effect of health insurance from the perspectives of the women and the skilled birth attendants (SBAs) in Lao PDR.	Lao PDR		Facility-based	Facility	﻿Bolikhamxay and Khammouane Pro- vincial Hospitals in Lao PDR where comprehensive emergency departments are available. Both hospitals are a 150-bed facility. In		2010	﻿All pregnant women who delivered at the two hospi- tals were eligible for inclusion in the study.		﻿cross-sectional study	Stand alone	Delivery				Hospital	Public	﻿Of 581 women enrolled in the study, 514 had vaginal delivery and 67 delivered by caesarean section				﻿Medical care expenses included any expenditure due to medication, operation, laboratory investigation, hospi- tal stay and commodities used in the hospital. Non- medical care expenses included staff gratuities, other drugs bought outside the hospital, total transportation costs from home to hospital, food consumed (hospitals in Lao PDR do not provide food to their patients) and productivity loss…				﻿30 (23, 35). ﻿Medical care expenses included any expenditure due to medication, operation, laboratory investigation, hospi- tal stay and commodities used in the hospital.							6 (5,10)	10 (0, 20)			3 (1, 10)				﻿Non- medical care expenses included staff gratuities, other drugs bought outside the hospital, total transportation costs from home to hospital, food consumed (hospitals in Lao PDR do not provide food to their patients) and productivity loss of companions during the woman’s hospital stay.	3 (2, 7) Productivity loss	59 (48, 75)
																	Caesarean section						67								154 (129, 190)							30 (20, 40)	50 (20, 60)			5 (3, 10)					13 (6, 27)	270 (218, 312)
11	Honda et al	2011	﻿Affordability of emergency obstetric and neonatal care at public hospitals in Madagascar	﻿Reproductive Health Matters	﻿to examine the magnitude of costs incurred by patients and their households and how they cope with these costs.	Madagascar		Facility-based	Facility	﻿Complexe Mère Enfant, Centre Hospitalier Universitaire de Mahajanga (CME/ CHUM) is the main public hospital in the regional capital (Mahajanga I)	South Africa, Madagascar, Japan	2008		household		Stand alone	Caesarean section				Hospital	Public	103		1		﻿Out-of-pocket costs were calculated as the sum of spending on hospital registration, specialist consultation, gifts or any informal payments to hospital staff, surgical operations, x-rays and laboratory tests, medicine purchased both outside and inside the hospital, food and accommodation ﻿for both patients and accompanying household members/relatives, transportation, and any other costs incurre…	12,131 (medical procedures)			155236 (with medical supplies)	13285					11419	31595				20992							2008
12	Satapathy et al.	2005	﻿Cost Factors Related with Normal Vaginal Delivery and Caesarean Section in Government and Non-Government Settings	﻿Indian Journal of Community Medicine	﻿To estimate the cost factors involved in C.S. ﻿and normal vaginal delivery in various Govt. and Non-Govt. settings, (2) To analyse the comparative economical burden for each type of cases in various settings.	India		Facility-based	Facility	﻿different government hospitals and private nursing homes of Berhampur City	India	2001		household	cross-sectional descriptive study	stand alone							﻿650 cases who had delivered either by N.V.D. or C.S. ﻿Total numbers of cases were 650 out of which normal vaginal deliveries was 61.5% and C.S. 39.4%.														Hospital stay ﻿*Includes drugs and perks to Class-IV employees in Govt. setting drugs, delivery room/OT Charges, room rent etc. in Private settings.										loss of income		2001
																	vaginal devlivery				Hospital	Public	270									1700					650		800			1300					250
																	caesarean section				Hospital	Public	100									3100					1800		200			700					1000
																	vaginal devlivery				Hospital	Private	130									1900					4300		1100			600					400
																	caesarean section				Hospital	Private	150									3400					11000		2200			1000					1800
13	Perkins et al.	2009	﻿Out-of-pocket costs for facility-based maternity care in three African countries	﻿Health policy and planning	﻿To estimate out-of-pocket medical expenses to women and families for maternity care at all levels of the health system in Burkina Faso, Kenya and Tanzania	﻿Burkina Faso, Kenya and Tanzania			Household	﻿Representative population-based surveys were conducted in two districts in each of the three countries: Ouargaye and Diapaga districts in south-eastern and eastern Burkina Faso; Homa Bay and Migori districts in western Kenya; and Igunga and Urambo districts in central-western Tanzania. All six districts are predominantly rural, and the majority of house- holds surveyed engage in subsistence farm…	USA, Burkina Faso, Kenya, Tanzania	2003 and 2006					vaginal devlivery			In a population-based survey in 2003, 6345 women who had given birth in the previous 24 months were interviewed about the costs incurred during childbirth. Three years later, in 2006, an additional 8302 women with recent deliveries were interviewed in the same districts to explore their maternity care- seeking experiences and associated costs.																						﻿Transport costs—along with costs for other family members— are usually considered direct costs of care-seeking, and can be very high for women who live long distances from a facility. Among women who had to pay for transport to a facility, the costs were relatively similar (see Table 9). However, a much greater proportion of women in Kenya reported having paid for transport to the facility compa…							2003 and 2006
						Tanzania											simply sayong complicated delivery was not enough to identify specific costs of other services provided.										Yr 2003/Yr 2006	4042/4201						2098/2321								USD1.2/2.5
						Burkina Faso																						2098/2058						4103/3064								USD1.4/3.2
						Kenya																						1114/834						422/326								USD1.7/1.8
14	Acharya	2016	﻿Are Free Maternity Services Completely Free of Costs?	﻿Osong Public Health and Research Perspectives	﻿to investigate the amount of monetary expenditure incurred by families using apparently free maternity services.	Nepal		Facility-based	Facility	﻿Manipal Teaching Hospital and Western Regional Hospital	Nepal	2014		Household	cross-sectional descriptive study	stand alone	Vaginal devlivery					Public	384		1			79.15 (Registration)			1705.62	919.2	531.32 (Video Xray)	361.97					100 (Birth certificate)									3697.3
																	caesarean section											114.45 (Registration)			1870.47	1129.61	597.73 (Video Xray)	497.49					100 (Birth certificate)									4309.7
15	Afsana	2004	﻿The Tremendous Cost of Seeking Hospital Obstetric Care in Bangladesh	﻿Reproductive Health Matters		Bangladesh		District	Facility and houseehold	﻿The two hospitals were the 31-bed thana health complex, as rural women firstly sought care there, and the 636-bed tertiary-level medical college hospital, which gave only comprehensive obstetric care and managed complicated obstetric cases. Six	Bangladesh	2001	﻿In my research, the total number of participants was 170. In the village, primary selection of respondents was made from among women ﻿who had given birth in the previous five years, whose names and addresses were taken from the register of a local NGO paraprofessional. I		Ethnography
																	vaginal delivery				Hospital								200		300	0		0 (Blood)				100				200						800
																	vaginal delivery				Hospital								500		400	0		0				200				500						1600
																	caesarean section				Hospital								1000		7000	600		400 (Blood)				2000				2000						13000
16	Arsenault et al.	2013	﻿Emergency obstetric care in Mali: catastrophic spending and its impoverishing effects on households	﻿Bulletin of the World Health Organization	﻿To investigate the frequency of catastrophic expenditures for emergency obstetric care, explore its risk factors, and assess the effect of these expenditures on households in the Kayes region, Mali	Mali		District	Household		Mali	2010				nested	EmOC						162								150.2 (Treatment)								27			43.3						241.2	2010
17	Storeng et al.	2008	﻿Paying the price: The cost and consequences of emergency obstetric care in Burkina Faso	﻿Social Science & Medicine	﻿In this paper, we examine the cost of obstetric care and the social and economic consequences associated with exposure to economic shocks up to a year following the end of pregnancy in Burkina Faso	Burkina Faso		District	Household		UK, Burkina Faso				ethnography	nested	all deliveries																															﻿Informants’ fear of the high costs of treating pregnancy complications was not unfounded— women who survived a near-miss event reported significantly higher healthcare expenditure than did women with uncomplicated deliveries in the same hospitals: 29,179 F (£30.05) versus 11,724 F (£12.07), respectively (po0.001). The cost for a c- section was 63,001 F (£64.88). The costs varied considerably acr…
18	Khan & Zaman	2010	﻿Costs of vaginal delivery and Caesarean section at a tertiary level public hospital in Islamabad, Pakistan	﻿BMC Pregnancy and Childbirth	﻿The objective of this study was to determine the average cost of a spontaneous vaginal delivery and Caesarean section in a tertiary level government hospital in Islamabad, Pakistan and to estimate the out of pocket expenditures to households using these services	Pakistan		facility-based	Facility		Pakistan			Patient		stand alone	Vaginal devlivery											900 (Hosp dues)	400 (Gratuit)		1250	125	20 (Blood transfusion)					400				1250					1050
														Patient		stand alone	caesarean section											3500 (Hosp dues)	500 (Gratuit)		3700	275	100 (Blood transfusion)					950				1750					2900
												2006 and 2010		Patient		nested
19	Neke et al	2018	﻿Time and cost associated with utilization of services at mobile health clinics among pregnant women	﻿BMC Health Services Research	﻿to measure the financial and time-related cost of health care utilization among pregnant women receiving care at these clinics in rural Tanzania. We assessed direct cost and time cost as- sociated both with accessing ANC at the public owned MHC and with using a household helper who assists them or works on their behalf while they attend the clinic.	Tanzania		District	Household	﻿Kisarawe district in the coast region of Tanzania	Tanzania and Germany	2016	﻿woman who seek ANC at any mobile health clinic in Kisarawe District and who agreed to participate to the study met the eligibility criteria and were included in this study	Patient			Ante-natal care														0.39	1.69										0.35 (one way)	0.02 (Household helper cost)					2.27	2016
20	Anafi et al	2018	﻿Implementation of Fee-Free Maternal Health-Care Policy in Ghana: Perspectives of Users of Antenatal and Delivery Care Services From Public Health-Care Facilities in Accra	﻿International Quarterly of Community Health Education	﻿A qualitative study, comprising 12 focus group discussions and 6 interviews, was conducted with 90 women in six selected urban neighborhoods in Accra, Ghana, to examine users’ perspectives regarding the implementation of this policy initiative.	Ghana		District	Household	Ashiedu-Keteke submetropo- litan area in Accra, the capital of Ghana	USA and Ghana	2018	﻿women living in the Ashiedu-Keteke submetropo- litan area in Accra, the capital of Ghana	Patient		nested	Ante-natal care											5 (issuance of ne wregistration photo ID card)				15 (Ultrasound), 4 (lab test)
																	Delivery											0			0	0	0
21	Tripathy et al.	2017	﻿Cost of hospitalization for childbirth in India: how equitable it is in the post-NRHM era?	﻿BMC Research Notes	To evaluate the OOP expenditure due to hospitalization from childbirth and its impact on households.	India		National	Household	﻿The source of data was the representative nationwide survey data collected by the National Sample Survey Organization (NSSO) in its 71st round (2014) on ‘Health’ and ‘Education’	India	2014	﻿ The study population comprised of women aged 15–49 years who delivered in a hospital, public or pri-vate within 1 year of the survey which took place in 2014.	Patient	﻿secondary data analysis of a nationwide survey data collected by the National Sample Survey Organisa- tion (NSSO), India		Delivery (C/S not specifically stated)						﻿Out of a total of 57,456 hospitalizations, 14,587 (25%) were related to childbirth, either normal vaginal deliv- ery or caesarean section, of which 9336 (64%) were in the public sector. A total of 14,303 subjects reported 14,587 episodes of hospitalizations due to childbirth in the pre- vious 365 days.				﻿Detailed expendi- ture was available for drugs; diagnostic tests (including ECG, X-ray, pathological tests, etc.); professional fees for doctors; payments to hospital/institution; other medical expenses (physiotherapy, personal medical appliances, blood, oxygen, attendant charges, etc.); and indirect costs. Indirect costs included transport for patients and other accompanying persons, food relat…													﻿Indirect cost includes transport for patient and others, expenses on food, escort, lodging charges and others, etc Public - 43, Private - 9, Overall - 26	Public - 26 (11-52), Private - 231 (123-386) Overall - 54 (18-165)
22	Tellis et al	2018	﻿Utilization of antenatal care and out of pocket expenditure on delivery care in Dakshina Kannada	﻿International Journal Of Community Medicine And Public Health	﻿to assess the utilization pattern of maternal health care and the out of pocket expenditure for delivery services in a public maternity hospital.	India		Facility-based	Facility	﻿public maternity hospital, Mangaluru	India	2018	﻿51.9% of the respondents had normal delivery and others underwent caesarean section. 62% of the respondents reported using government schemes for delivery care. 54.3% of them used Janani ﻿Suraksha Yojana followed by Pradhan Mantri Matru Vandana Yojana and Thai Bhagya Plus scheme	Patient									405						﻿It was observed that among 405 subjects, only13 people reported incurring any direct expenditure for delivery care. Direct expenditure included expenses incurred on registration, consultation, bed charges, investigations, medication and blood transfusion. All those who incurred direct expenditure did so only for registration for which the mean amount was ₹19.23.											﻿233 respondents reported incurring indirect cost which includes food, transport and wage loss faced by the respondents. The mean amount spent was ₹3033 and Median was ₹500.			﻿Companion cost which is the cost incurred by the person accompanying the respondent to the hospital includes the amount paid for food, transport, accommodation if any and wage loss was incurred by 264 respondents during hospitalization. The mean amount was ₹ 976.28 minimum being ₹50 and maximum ₹4200.					﻿Total expenditure which included all of the above specified elements i.e direct cost, indirect cost and companion cost was incurred by 336 respondents. The mean amount spent was ₹2875.10±8240.59, median was ₹1150.
23	Pearson et al.	2011	﻿User fees and maternity services in Ethiopia	﻿International Journal of Gynecology & Obstetrics	﻿To examine user fees for maternity services and how they relate to provision, quality, and use of maternity services in Ethiopia	Ethiopia		National	Facility	﻿751 health facilities that provided childbirth services in 2008	Ethiopia, USA	2008		Patient	Survey	Nested	Normal delivery				Hospital	Public																			4.1
																					Hospital	NGO																			46.4
																					Health centre	Public																			1.9
																					Health Centre	NGO																			7.4
																	caesarean section				Hospital	Public																			13.5
																					Hospital	NGO																			158.4
																	Assisted vaginal delivery				Hospital	Public																			5.6
																					Hospital	NGO																			62.3
																					Health centre	Public																			1.6
																					Health Centre	NGO																			18.5
																	Safe abortion				Hospital	Public																			4.8
																					Hospital	NGO																			34.9
																					Health centre	Public																			3.2
																					Health Centre	NGO																			9.3
24	Rahman et al	2013	﻿Out-of-Pocket Expenses for Maternity Care in Rural Bangladesh: A Public-Private Comparison	﻿International Quarterly of Community Health Education	﻿This article used information from the baseline survey to examine out-of-pocket expenses incurred by women for availing maternal healthcare services both at public and private health facilities and identifies key components of OOP expenses to develop cost-subsidization model for the marginalized population in rural Bangladesh	Bangladesh		Sub-national				2010	﻿The baseline study was a cross-sectional survey of women 18-49 years of age who had delivered in the year preceding the survey.				Ante-natal care					Public	629	3300 in total				15	2 (card/registration)		133	59							7			38 (round trip)						252	﻿Cost amounts are presented in Taka as well as in U.S. dollars utilizing dollar-taka average exchange rate in 2010.
																	Ante-natal care					Private	893					891	2 (card/registration)		342	257							16			108						866
																	vaginal delivery					Public	124					144	1		1137	13							318			416						2027
																	vaginal delivery					Private	68					891	4		1371	5							150			541						2962
																	caesarean section					Public	62					562	1		5475	43							467			369						6915
																	caesarean section					Private	253					3260	6		5100	21							474			673						9533
																	Post-natal care					Public	83					39	1		706	26							15			143						928
																	Post-natal care					Private	239					93	0		460	27							7			107						693
25	Skordis-Worrall et al	2011	﻿Maternal and neonatal health expenditure in mumbai slums (India): A cross sectional study	﻿BMC public health	﻿The first objective was to understand what proportion of household ﻿household spending was allocated to maternal health expenditure, and how this proportion varied by socioe- conomic status (SES) as a measure of the progressive- ness of payments. The second objective was to analyze the sources of finance (coping strategies) used to meet this expenditure. Finally, we analysed the relative impact …	India		Sub-national	Household	﻿data on delivery care expenditures, sources of finance and socioeconomic characteristics, collected by the Society for Nutrition, Education and Health Action (SNEHA)aspartofthe City Initiative forNewborn Health. The City Initiative for Newborn Health is a col- laboration of SNEHA, the Municipal Corporation of Greater Mumbai, the ICICI Centre for Child Health and Nutrition, and the UCL Centre for…	UK, Italy, India
26	Mohanty and ﻿Srivastava	2013	﻿Out-of-pocket expenditure on institutional delivery in India	﻿Health Policy and Planning	﻿The objective of this paper is to understand the regional pattern and socio-economic differentials in out-of-pocket (OOP) expenditure on institutional delivery by source of provider in India	India		National	Household	National. All states included	India	2004	﻿A total of 218 058 sampled women had given birth since 1 January 2004, of which 54 804 births were at public health centres and 39 807 births were at private health centres.	Patient			Ante-natal care, Delivery and Post-natal
27	Bonu et al	2009	﻿Incidence and correlates of ‘catastrophic’ maternal health care expenditure in India	﻿Health Policy and Planning	﻿Using data from the 60th round of the National Sample Survey of India (2004), the study investigates the incidence and correlates of ‘catastrophic’ maternal expenditure (ME) in India	India		National	Household	National. All states included	India	2004	﻿Data on ME come from 6879 births that took place during 365 days prior to the surve	Patient			Ante-natal care, Delivery and Post-natal
28	Henshaw et al	2008	﻿Severity and Cost of Unsafe A bortion Complications Treated in Nigerian Hospitals	﻿International family planning perspectives		Nigeria		Sub-national	Facility	﻿33 hospitals located in eight states in Nigeria (Ekiti, Gombe, Kaduna, Kano, Kogi, Lagos, Imo and Rivers). ﻿The total sample of hospitals consisted of seven public tertiary (teaching) hospitals, 10 public secondary hospitals, 14 private hospitals and two mission hospitals.	USA and Nigeria	2002	﻿Ina 2002–2003 surveyofwomenand theirproviders in 33 hospitals in eight states across Nigeria,2,093 patientswere identifiedas being treatedfor complications ofabortionormiscarriage or seekinganabortion	Patient			Post-abortion care (Spontaneous abortion)					mixed	604					25	3957 (Hospital)		795			336														5114	2003
																	Post-abortion care (Induced in hospital)					mixed	878					97	3267		165			77														3605
																	Post-abortion care (obtained outside hospital, with serious complications)					mixed	470					81	7846		1884			1162														10971
29	Dhar et al.	2009	﻿Direct cost of maternity-care services in South Delhi: a community survey.	﻿Journal of health, population, and nutrition	﻿to estimate the direct maternity-care expense for women who recently delivered in South Delhi and to explore its sociodemographic associations.	India		Sub-national	Household				﻿The survey team visited 5,279 houses (257 to 1,502 per cluster) and identified 282 women who had delivered a viable baby in the last six months. Six women were excluded because they had deliv- ered outside Delhi, and 27 subjects either refused consent or were not available after three sequen- tial visits. Hence, 249 subjects gave consent and were finally recruited. Fifty subjects were from high-…				Ante-natal care				Hospital	Public																										48.6	2008
																					Hospital	Private																										241.1
																					Nursing home																											123.1
																					Home																											19.5
																	Delivery				Hospital	Public																										9.4
																					Hospital	Private																										749.7
																					Nursing home																											246
																					Home																											35.4
																	caesarean section				Hospital	Public																										95.2
																					Hospital	Private																										1349.4
																					Nursing home																											1350.7
																	Post-natal care				Hospital	Public																										2.5
																					Hospital	Private																										11.5
																					Nursing home																											5.3
																					Home																											0.3
30	Vyas et al	2011	﻿A cost analysis of deliveries conducted in various health care settings in a city of India	﻿Heal J Indian Assoc Prev Soc Med	﻿to analyse out of pocket expenditure incurred for child birth in various settings and to assess whether cost of health care services is a significant factor in choice of the setting for delivery care.	India		Facility-based	Facility	﻿It was a Cross sectional study carried out in various health care settings of Ahmedabad city during September- October 2008. For data collection following settings were chosen: Civil hospital, one of the municipal corporation hospitals, purposively selected three private hospitals and two of urban slum areas (Gulbai Tekra and Kagdivad area). The private hospitals were chosen based on the results…	India	2008	﻿The women registered (9) under Janani Suraksha Yojana or Chiranjeevi Yojana (10) (schemes by Government to increase institutional deliveries) were also excluded	patient	cross-sectional descriptive study	stand alone	vaginal delivery				Hospital	Public	﻿Total 56 cases of normal delivery with or without episiotomy and 45 cases of cesarean section were taken. After obtaining oral consent total 101 women and/or care taker in these settings were personally interviewed by the investigators				﻿Direct Medical Cost includes: cost of medicines and consumables, hospital bill i.e. Cot charges, charges of Investigations, Operation Theatre charge if any, Charge of Anesthesia if any and charge of Caesarian section if any, Dai charges in case of home delivery ﻿Direct Non Medical Cost includes: cost of food, cost of accommodation for attendants, cost of transport Indirect cost includes: wage lo…																					665	2008
																						Corporation																										1510
																						Private																										2980
																						Home																										940
																	Caesarean section					Public																										1540
																						Corporation																										4125
																						Private																										9500
31	Sambo et al	2013	﻿Household cost of antenatal care and delivery services in a rural community of Kaduna state, northwestern Nigeria	﻿Nigerian Medical Journal	﻿this study was carried out with the aim of estimating the total cost to the user of ANC services and how this affects the use of the service in Fatika Village, a rural health facility in Giwa Local Government area in Kaduna, North -Western Nigeria	Nigeria		District		﻿Yakawada Comprehensive Health Centre is the nearest referral centre to the village and is more than 30 kilometres away.		2011	﻿Only currently pregnant women and those who delivered recently (within 6 weeks postpartum) were included. All		cross-sectional descriptive study		Ante-natal care		﻿An ingredients approach, whereby the cost incurred by respondents for each of the inputs for ANC, was used to estimate the total cost of ANC				﻿A total of 135 women participated in the survey.				﻿The inputs include costs of ANC registration, laboratory investigations, drugs and transportation.		N77 ($0.5) - Booking		N229 ($1.5)	N316 ($2)										N139 ($0.9)						﻿The average cost of a single ANC visit (drugs and transportation only) from the study was N368 (US$2.4)
																	Delivery																															1500 ($9.6)
32	Leone et al	2016	﻿The individual level cost of pregnancy termination in Zambia: a comparison of safe and unsafe abortion	Health Policy and Planning	﻿estimates the individual-level economic burden of safe and unsafe abortion care-seeking in Zambia, incorporating all indirect and direct costs	Zambia		Facility-based	Facility	﻿University Teaching Hospital (UTH) in Lusaka	UK and Zambia	2013	﻿adolescents and women (N¼ 112) identified as having received a safe abortion (SA) or PAC	Patient	﻿Women were asked to recall all of the direct and indirect costs incurred from the time of decision to terminate the pregnancy, both safe and unsafe and including multiple attempts. Information re- ported by women about treatment costs were triangulated with two sources during analyses: women’s medical records were reviewed, and data extracted by a team member with clinical expertize (BV); and, k…	Nested	safe abortion						112				﻿Direct and indirect costs throughout the process from the decision to seek an abortion, to the attempt(s) to terminate and until hospital discharge are included.	KW33.71 ($6.3) hospital/health centre fees	90.9		1.6	2.9							14.5 (Misc. incl transport, meals, Sanitary goods, accomodation)								66.4 (Lost income - ﻿Lost income includes not only that of the woman, but also for other people involved in her care-seeking (e.g. friend, rela- tive))	283 ($52.6)
																	PAC following an unsafe abortion											KW53.49 ($9.9)	93.6		46.9	4.7							15.3								74.9	389.1 ($72.36)
33	Moore et al	2018	﻿Comparing women’s financial costs of induced abortion at a facility vs. seeking treatment for complications from unsafe abortion in Zambia	﻿Reproductive Health Matters	﻿to compare the financial costs for women when they have an induced abortion at a facility, with costs for an induced abortion outside a facility, followed by care for abortion-related complications	Zambia		Facility-based	Facility	﻿two public hospitals and two private clinics, one each in Lusaka and in Kafue districts in Zambia.	US, Zambia, UK	2015		Patient	interviews		Termination of pregnancy																															TOP - T1 (279 ZMW - $43), T2 (117 ZMW - $18), Total (396 ZMW - $62)	2015
																	﻿care for unsafe abortion (CUA)																															CUA - T1 (339 ZMW - $53), T2 (181 ZMW - $28), Total (520 ZMW - $81)
34	﻿Lince-Deroche et al	2015	﻿The costs of accessing abortion in South Africa: women's costs associated with second-trimester abortion services in Western Cape Province	Contraception	﻿To assess women’s costs ofaccessing second-trimester labor induction and dilation and evacuation (D&E) services at four public hospitals in Western Cape Province, South Africa	South Africa					South Africa and USA	2010		Patient									﻿194 patients participated (136D&E; 58 induction). Their																﻿If any other out-of-pocket expenses, total cost, median [IQR] ($) - 10.69 [6.56-23.96]			2.8		7.37 (childcare)			14.74	﻿Total recurring costs (for all visits to study facility), median [IQR] ($) 5.09 [2.95–10.47] Total recurring plus one time - ﻿18.80 [11.80–39.52] 23.85	2010
																																							14.74 [7.37-29.49]			3.54		14.74 (childcare)			20.64	Total Recurring: 10.62 [8.4-15.33]; Total Recurring plus one time: 23.85 [11.94-54.85]
35	﻿Vlassoff et al	2012	﻿The health system cost of postabortion care in Ethiopia	﻿International Journal of Gynecology and Obstetrics		Ethiopia		Facility-based	Facility	﻿Four- teen public and private health facilities were selected, representing 3 levels of health care	USA and Ethiopia	2008				Stand alone														9.79 (outpatient procedure/minor theatre)	9.01																	34.89
																														5.86	16.98																	35.98
																														10.84	4.12																	21.29
																														0	5.03																	21.37
																														0	6.7																	28.49
36	Ravit et al	2015	﻿The Hidden Costs of a Free Caesarean Section Policy in West Africa (Kayes Region, Mali)	﻿Maternal and Child Health Journal	﻿The objective of the study was to evaluate the direct and indirect expenses associated with caesarean interventions performed in EmONC and the factors associated with these expenses. ﻿we decided to assess any expenses that were associated with a caesarean episode in the context of user fees exemption.	Mali		Sub-national	Household	﻿Kayes Region, Mali)	Canada and France	2011	﻿women who delivered by caesarean in EmONC, a total of 190 women were finally selected (95 deceased and 95 near-misses).
[truncated: 9 more columns]

## Sheet: Synthesis
S/No.	Author(s)	Year of publication	Country of study	Scale of study	Household V. Facility	Study design	Stand alone vs. Nested study	Intervention(s) costed	﻿Average Length of Stay	Data collection	Facility type	Facility ownership	Number of women surveyed	Number of visits	Staff	Registration/Hosp dues	Labour/Provider service charge	informal payment*	Equipment	Medicines	Diagnostics	Medicines and diagnostics	Blood	Medical supplies	Medicines and supplies	Medicines and diagnostics and supplies	Admin	Maternity waiting home	Cleaning	Lodging	Food	Comms	Childcare	Other cost	Indirect cost	Total facility based cost (if not disaggregated)	Transport cost	Companion financial cost	Companion time cost	Opportunity cost	Total costs reported	Mean or Median	Year of cost data	GDP Deflator (Costing year)	GDP Deflator (Base year)	Deflator ratio	Currency in which costs were reported	Exchange rate	Cost adjustments
1	Kruk et al.	2008	Tanzania	Sub-national	Household	Retrospective cross-sectional study	Stand alone	Vaginal delivery			Dispensary	Government	100					2606				184		104				93									0				2258		2007	92.486	112.345	1.21472	TZS	1245	﻿All costs were inflation adjusted to their 2007 value, using Tanzanian gross domestic product (GDP) deflator values published by the (International Monetary Fund (2007))
	Kruk et al.	2008	Tanzania	Sub-national	Household	Retrospective cross-sectional study	Stand alone	Vaginal delivery			Dispensary	Mission	84					5376				1219		0				425									88				6816		2007	92.486	112.345	1.21472	TZS	1245
	Kruk et al.	2008	Tanzania	Sub-national	Household	Retrospective cross-sectional study	Stand alone	Vaginal delivery			Health Centre	Government	61					304				190		278				190									1597				604		2007	92.486	112.345	1.21472	TZS	1245
	Kruk et al.	2008	Tanzania	Sub-national	Household	Retrospective cross-sectional study	Stand alone	Vaginal delivery			Health Centre	Mission	71					3944				601		0				391									4297				5751		2007	92.486	112.345	1.21472	TZS	1245
	Kruk et al.	2008	Tanzania	Sub-national	Household	Retrospective cross-sectional study	Stand alone	Vaginal delivery			Hospital	Government	71					830				1200		139				1198									8227				8849		2007	92.486	112.345	1.21472	TZS	1245
	Kruk et al.	2008	Tanzania	Sub-national	Household	Retrospective cross-sectional study	Stand alone	Vaginal delivery			Hospital	Mission	45					9808				6387		7				1191									1615				18859		2007	92.486	112.345	1.21472	TZS	1245
2	Borghi et al.	2006	Nepal	Sub-national	Household	Household survey	Stand alone	Vaginal delivery	1.8				720					1354																		678	2812			492	5336		2003	82.557	112.345	1.36082	Nepali Rupees	75.57
	Borghi et al.	2006	Nepal	Sub-national	Household	Household survey	Stand alone	Caesarean delivery	5									1469																		5500	2812			1660	11441		2003	82.557	112.345	1.36082	Nepali Rupees	75.57
3	Bennis & Brouwere	2012	Morocco	Facility-based	Facility	Retrospective study	Stand alone	Caesarean delivery			Hospital	Public	100				138	3		74											5						68			7	291		2010	96.111	112.345	1.16891	MAD	1
4	Kalu-Umeh et al.	2013	Nigeria	Sub-national	Household	cross-sectional descriptive study	stand alone	Ante-natal care			Mixed: PHC and hospital	Mixed: Public and private	209																												735		2013	101.755	112.345	1.10407	Naira	150
	Kalu-Umeh et al.	2013	Nigeria	Sub-national	Household	cross-sectional descriptive study	stand alone	Vaginal delivery			Mixed: PHC and hospital	Mixed: Public and private																													450		2013	101.755	112.345	1.10407	Naira	150
	Kalu-Umeh et al.	2013	Nigeria	Sub-national	Household	cross-sectional descriptive study	stand alone	Caesarean delivery			Mixed: PHC and hospital	Mixed: Public and private																													13950		2013	101.755	112.345	1.10407	Naira	150
	Kalu-Umeh et al.	2013	Nigeria	Sub-national	Household	cross-sectional descriptive study	stand alone	Post-natal care			Mixed: PHC and hospital	Mixed: Public and private	106																												288		2013	101.755	112.345	1.10407	Naira	150
5	Hitimana et al.	2018	Rwanda	Sub-national	Household	cross-sectional descriptive study	nested	Ante-natal care			Private clinic (hospital)	Private		5985																							0.235255		1.25063		75		2015	104.789	112.345	1.07211	USD	721
	Hitimana et al.	2018	Rwanda	Sub-national	Household	cross-sectional descriptive study	nested	Ante-natal care			Private clinic (hospital)	Private		5835																							0.235304		0.709169		29		2015	104.789	112.345	1.07211	USD	721
	Hitimana et al.	2018	Rwanda	Sub-national	Household	cross-sectional descriptive study	nested	Ante-natal care			Private clinic (hospital)	Private		5220																							0.235249		0.688697		29		2015	104.789	112.345	1.07211	USD	721
	Hitimana et al.	2018	Rwanda	Sub-national	Household	cross-sectional descriptive study	nested	Ante-natal care			Private clinic (hospital)	Private		2734																							0.235187		0.694587		28		2015	104.789	112.345	1.07211	USD	721
	Hitimana et al.	2018	Rwanda	Sub-national	Household	cross-sectional descriptive study	nested	Ante-natal care			Public and faith based	Government & Missionary		373678																							0.00506318		0.0269055		21		2015	104.789	112.345	1.07211	USD	721
	Hitimana et al.	2018	Rwanda	Sub-national	Household	cross-sectional descriptive study	nested	Ante-natal care			Public and faith based	Government & Missionary		364299																							0.00287127		0.0152594		6		2015	104.789	112.345	1.07211	USD	721
	Hitimana et al.	2018	Rwanda	Sub-national	Household	cross-sectional descriptive study	nested	Ante-natal care			Public and faith based	Government & Missionary		325885																							0.00278626		0.014815		6		2015	104.789	112.345	1.07211	USD	721
	Hitimana et al.	2018	Rwanda	Sub-national	Household	cross-sectional descriptive study	nested	Ante-natal care			Public and faith based	Government & Missionary		170696																							0.00281202		0.0149447		11		2015	104.789	112.345	1.07211	USD	721
6	Borghi et al.	2003	Ghana	District	Facility	cross-sectional descriptive study	nested	Anaemia			Hospital	Public					9.3			27.2	3									5.7	7.1			2			0.8				57	Median	2000	78.078	112.345	1.43888	USD	1
	Borghi et al.	2003	Ghana	District	Facility	cross-sectional descriptive study	nested	Haemorrhage			Hospital	Public					37.3			46.9	6									5.8	9.8			4.9			4.2				115	Median	2000	78.078	112.345	1.43888	USD	1
	Borghi et al.	2003	Ghana	District	Facility	cross-sectional descriptive study	nested	Hypertension			Hospital	Public					37.6			63.1	5.9									9.6	16			2.7			1.6				103	Median	2000	78.078	112.345	1.43888	USD	1
	Borghi et al.	2003	Ghana	District	Facility	cross-sectional descriptive study	nested	Dystocia			Hospital	Public					22			54.4	7									1.7	4.5			1.3			1.3				86	Median	2000	78.078	112.345	1.43888	USD	1
	Borghi et al.	2003	Ghana	District	Facility	cross-sectional descriptive study	nested	Sepsis			Hospital	Public					36.3			53.8	2.4									7.3	8.5			2			2.4				96	Median	2000	78.078	112.345	1.43888	USD	1
	Borghi et al.	2003	Ghana	District	Facility	cross-sectional descriptive study	nested	Normal delivery			Hospital	Public					4.2			6.7	0									0.8	1.2			4.8			0				18	Median	2000	78.078	112.345	1.43888	USD	1
	Borghi et al.	2003	Benin	District	Facility	cross-sectional descriptive study	nested	Anaemia			Hospital	Public					15.8			26.6	23.2									52.9	7.1			1.2			15.9				97	Median	2000	78.078	112.345	1.43888	USD	1
	Borghi et al.	2003	Benin	District	Facility	cross-sectional descriptive study	nested	Haemorrhage			Hospital	Public					68.1			31.9	14									32.3	4.6			0.9			8				115	Median	2000	78.078	112.345	1.43888	USD	1
	Borghi et al.	2003	Benin	District	Facility	cross-sectional descriptive study	nested	Hypertension			Hospital	Public					52.5			40.4	14.7									54.9	6.4			2.4			9.9				146	Median	2000	78.078	112.345	1.43888	USD	1
	Borghi et al.	2003	Benin	District	Facility	cross-sectional descriptive study	nested	Dystocia			Hospital	Public					146.5			45.3	7.3									51.3	5.9			1.1			11.3				256	Median	2000	78.078	112.345	1.43888	USD	1
	Borghi et al.	2003	Benin	District	Facility	cross-sectional descriptive study	nested	Sepsis			Hospital	Public					58.2			68.9	21									74.6	9.7			0.9			16.3				122	Median	2000	78.078	112.345	1.43888	USD	1
	Borghi et al.	2003	Benin	District	Facility	cross-sectional descriptive study	nested	Vaginal delivery			Hospital	Public					10.3			15.3	1.1									6.1	1			0.3			1.6				34	Median	2000	78.078	112.345	1.43888	USD	1
7	Govil et al.	2016	India	Sub-national	Household	cross-sectional descriptive study	Stand alone	Ante-natal care			Health Centre	Public					1.82			13.78	7.28																3.12				26		2011	98.118	112.345	1.145	USD	1
	Govil et al.	2016	India	Sub-national	Household	cross-sectional descriptive study	Stand alone	Ante-natal care			Health Centre	Private					4.48			38.4	15.36																5.76				64		2011	98.118	112.345	1.145	USD	1
	Govil et al.	2016	India	Sub-national	Household	cross-sectional descriptive study	Stand alone	Vaginal delivery			Health Centre	Public																													52		2011	98.118	112.345	1.145	USD	1
	Govil et al.	2016	India	Sub-national	Household	cross-sectional descriptive study	Stand alone	Vaginal delivery			Health Centre	Private																													90		2011	98.118	112.345	1.145	USD	1
8	Acharya et al.	2016	Nepal	Facility-based	Facility	﻿hospital based cross-sectional study	Stand alone	Vaginal delivery	4 days (2–13)		Hospital	Public	384																		14840.9	241.7	1933.58				2192.42			8582.2	24817.1		2014	103.68	112.345	1.08357	﻿Nepalese Rupees	101.96
	Acharya et al.	2016	Nepal	Facility-based	Facility	﻿hospital based cross-sectional study	Stand alone	Caesarean delivery	7 days (2–19)		Hospital	Public																			20340.4	305.04	2447.34				2488.95			8354.04	32792.2		2014	103.68	112.345	1.08357	﻿Nepalese Rupees	101.96
9	Adamu et al.	2013	Nigeria	Facility-based	Facility	cross-sectional descriptive study	Stand alone	Vaginal delivery			Hospital	Public	138							12063	1570		3200							870	2600		1800				1250	2630			28800		2011	98.118	112.345	1.145	Naira	160
	Adamu et al.	2013	Nigeria	Facility-based	Facility	cross-sectional descriptive study	Stand alone	Caesarean delivery			Hospital	Public					20440			13400	1400		3350							960	2200		3300				1650	2600			49300		2011	98.118	112.345	1.145	Naira	160
10	﻿Douangvichit et al.	2012	Lao PDR	Facility-based	Facility	﻿cross-sectional study	Stand alone	Vaginal delivery			Hospital	Public	514													30					6			10			3			3	59		2010	96.111	112.345	1.16891	USD	1
	﻿Douangvichit et al.	2012	Lao PDR	Facility-based	Facility	﻿cross-sectional study	Stand alone	Caesarean delivery			Hospital	Public	67													154					30			50			5			13	270		2010	96.111	112.345	1.16891	USD	1
11	Honda et al	2011	Madagascar	Facility-based	Facility	﻿cross-sectional study	Stand alone	Caesarean delivery			Hospital	Public	103				12131				13285			155236						11419	31595						20992				250253		2008	94.285	112.345	1.19155	Madagascar Ariary	1802
12	Satapathy et al.	2005	India	Facility-based	Facility	cross-sectional descriptive study	stand alone	Vaginal delivery			Hospital	Public	270								1700									650				800			1300			250	3215		2001	79.79	112.345	1.40801	Rs	47.08
	Satapathy et al.	2005	India	Facility-based	Facility	cross-sectional descriptive study	stand alone	Caesarean delivery			Hospital	Public	100								3100									1800				200			700			1000	7012		2001	79.79	112.345	1.40801	Rs	47.08
	Satapathy et al.	2005	India	Facility-based	Facility	cross-sectional descriptive study	stand alone	Vaginal delivery			Hospital	Private	130								1900									4300				1100			600			400	6187		2001	79.79	112.345	1.40801	Rs	47.08
	Satapathy et al.	2005	India	Facility-based	Facility	cross-sectional descriptive study	stand alone	Caesarean delivery			Hospital	Private	150								3400									11000				2200			1000			1800	9660		2001	79.79	112.345	1.40801	Rs	47.08
13	Perkins et al.	2009	Tanzania	District	Household	cross-sectional descriptive study	stand alone	Vaginal delivery			Mixed: All sites	Mixed: Public and private	8302				4							2.2													2.5				4.5		2006	90.066	112.345	1.24736	USD	1
	Perkins et al.	2009	Burkina Faso	District	Household	cross-sectional descriptive study	stand alone	Vaginal delivery			Mixed: All sites	Mixed: Public and private					3.4							5													3.2				6.6		2006	90.066	112.345	1.24736	USD	1
	Perkins et al.	2009	Kenya	District	Household	cross-sectional descriptive study	stand alone	Vaginal delivery			Mixed: All sites	Mixed: Public and private					10.7							4.2													1.8				14.2		2006	90.066	112.345	1.24736	USD	1
14	Acharya	2016	Nepal	Facility-based	Facility	cross-sectional descriptive study	stand alone	Vaginal delivery	4 days (2–13)	Interviews	Hospital	Public	384			79.15				1705.62	1450.52			361.97										100							3697.3		2014	103.68	112.345	1.08357	Nepali Rupees	101.96
	Acharya	2016	Nepal	Facility-based	Facility	cross-sectional descriptive study	stand alone	Caesarean delivery	7 days (2–19)	Interviews	Hospital	Public				114.45				1870.47	1727.34			497.49										100							4309.7		2014	103.68	112.345	1.08357	Nepali Rupees	101.96
15	Afsana	2004	Bangladesh	District	Facility and houseehold	Ethnography	stand alone	Vaginal delivery			Hospital							200		300	0		0								100						200				800		2001	79.79	112.345	1.40801	BDT	55.5
	Afsana	2004	Bangladesh	District	Facility and houseehold	Ethnography	stand alone	Vaginal delivery			Hospital							500		400	0		0								200						500				1600		2001	79.79	112.345	1.40801	BDT	55.5
	Afsana	2004	Bangladesh	District	Facility and houseehold	Ethnography	stand alone	Caesarean delivery			Hospital							1000		7000	600		400								2000						2000				13000		2001	79.79	112.345	1.40801	BDT	55.5
16	Arsenault et al.	2013	Mali	District	Household	cross-sectional descriptive study	nested	EmOC					162							150.2														27			43.3				241.2		2010	96.111	112.345	1.16891	USD	1
17	Storeng et al.	2008	Burkina Faso	District	Household	Ethnography	nested	Vaginal delivery																																	11724		2005	87.421	112.345	1.2851	Francs	522.1
	Storeng et al.	2008	Burkina Faso	District	Household	Ethnography	nested	Caesarean delivery																																	63001		2005	87.421	112.345	1.2851	Francs	522.1
18	Khan & Zaman	2010	Pakistan	facility-based	Facility	Ethnography	stand alone	Vaginal delivery								900		400		1250	125		20								400						1250			1050	5278		2008	94.285	112.345	1.19155	Rupees	67
	Khan & Zaman	2010	Pakistan	facility-based	Facility	Ethnography	stand alone	Caesarean delivery								3500		500		3700	275		100								950						1750			2900	13678		2008	94.285	112.345	1.19155	Rupees	67
19	Neke et al	2018	Tanzania	District	Household	Ethnography	nested	Ante-natal care												0.39	1.69																0.7	0.02			2.27		2016	105.934	112.345	1.06052	USD	1
20	Anafi et al	2018	Ghana	District	Household	Ethnography	nested	Ante-natal care		FGD and interviews						5					18																						Not stated		112.345	0	Ghana Cedis	1
	Anafi et al	2018	Ghana	District	Household	Ethnography	nested	Delivery		FGD and interviews						0				0	0																						Not stated		112.345	0	Ghana Cedis	1
21	Tripathy et al.	2017	India	National	Household	﻿Secondary data analysis	stand alone	Delivery (C/S not specifically stated)			Hospital	Public	14303																						43	26					26		2014	103.68	112.345	1.08357	USD	1
	Tripathy et al.	2017	India	National	Household	﻿Secondary data analysis	stand alone	Delivery (C/S not specifically stated)			Hospital	Private																							9	231					231		2014	103.68	112.345	1.08357	USD	1
22	Tellis et al	2018	India	Facility-based	Facility	cross-sectional descriptive study	stand alone	Vaginal delivery			Hospital	Public	405																						500			800			1150	Median	2018	110.382	112.345	1.01778	Rupees	68.5
23	Pearson et al.	2011	Ethiopia	National	Facility	Survey	Nested	Vaginal delivery			Hospital	Public																								4.1					4.1		2008	94.285	112.345	1.19155	USD	1
	Pearson et al.	2011	Ethiopia	National	Facility	Survey	Nested	Vaginal delivery			Hospital	Private																								46.4					46.4		2008	94.285	112.345	1.19155	USD	1
	Pearson et al.	2011	Ethiopia	National	Facility	Survey	Nested	Vaginal delivery			Health centre	Public																								1.9					1.9		2008	94.285	112.345	1.19155	USD	1
	Pearson et al.	2011	Ethiopia	National	Facility	Survey	Nested	Vaginal delivery			Health Centre	Private																								7.4					7.4		2008	94.285	112.345	1.19155	USD	1
	Pearson et al.	2011	Ethiopia	National	Facility	Survey	Nested	Caesarean delivery			Hospital	Public																								13.5					13.5		2008	94.285	112.345	1.19155	USD	1
	Pearson et al.	2011	Ethiopia	National	Facility	Survey	Nested	Caesarean delivery			Hospital	Private																								158.4					158.4		2008	94.285	112.345	1.19155	USD	1
	Pearson et al.	2011	Ethiopia	National	Facility	Survey	Nested	Assisted vaginal delivery			Hospital	Public																								5.6					5.6		2008	94.285	112.345	1.19155	USD	1
	Pearson et al.	2011	Ethiopia	National	Facility	Survey	Nested	Assisted vaginal delivery			Hospital	Private																								62.3					62.3		2008	94.285	112.345	1.19155	USD	1
	Pearson et al.	2011	Ethiopia	National	Facility	Survey	Nested	Assisted vaginal delivery			Health centre	Public																								1.6					1.6		2008	94.285	112.345	1.19155	USD	1
	Pearson et al.	2011	Ethiopia	National	Facility	Survey	Nested	Assisted vaginal delivery			Health Centre	Private																								18.5					18.5		2008	94.285	112.345	1.19155	USD	1
	Pearson et al.	2011	Ethiopia	National	Facility	Survey	Nested	Safe abortion			Hospital	Public																								4.8					4.8		2008	94.285	112.345	1.19155	USD	1
	Pearson et al.	2011	Ethiopia	National	Facility	Survey	Nested	Safe abortion			Hospital	NGO																								34.9					34.9		2008	94.285	112.345	1.19155	USD	1
	Pearson et al.	2011	Ethiopia	National	Facility	Survey	Nested	Safe abortion			Health centre	Public																								3.2					3.2		2008	94.285	112.345	1.19155	USD	1
	Pearson et al.	2011	Ethiopia	National	Facility	Survey	Nested	Safe abortion			Health Centre	NGO																								9.3					9.3		2008	94.285	112.345	1.19155	USD	1
24	Rahman et al	2013	Bangladesh	Sub-national	Household	Survey	stand alone	Ante-natal care				Public	629			2	15			133	59													7			38				252		2010	96.111	112.345	1.16891	Taka	68.5
	Rahman et al	2013	Bangladesh	Sub-national	Household	Survey	stand alone	Ante-natal care				Private	893			2	141			342	257													16			108				866		2010	96.111	112.345	1.16891	Taka	68.5
	Rahman et al	2013	Bangladesh	Sub-national	Household	Survey	stand alone	Vaginal delivery				Public	124			1	144			1137	13													318			416				2027		2010	96.111	112.345	1.16891	Taka	68.5
	Rahman et al	2013	Bangladesh	Sub-national	Household	Survey	stand alone	Vaginal delivery				Private	68			4	891			1371	5													150			541				2962		2010	96.111	112.345	1.16891	Taka	68.5
	Rahman et al	2013	Bangladesh	Sub-national	Household	Survey	stand alone	Caesarean delivery				Public	62			1	562			5475	43													467			369				6915		2010	96.111	112.345	1.16891	Taka	68.5
	Rahman et al	2013	Bangladesh	Sub-national	Household	Survey	stand alone	Caesarean delivery				Private	253			6	3260			5100	21													474			673				9533		2010	96.111	112.345	1.16891	Taka	68.5
	Rahman et al	2013	Bangladesh	Sub-national	Household	Survey	stand alone	Post-natal care				Public	83			1	39			20	26													15			143				928		2010	96.111	112.345	1.16891	Taka	68.5
	Rahman et al	2013	Bangladesh	Sub-national	Household	Survey	stand alone	Post-natal care				Private	239			0	93			97	27													7			107				693		2010	96.111	112.345	1.16891	Taka	68.5
25	Skordis-Worrall et al	2011	India	Sub-national	Household	Interviews	stand alone	Ante-natal care																												44					50	Median	2010	96.111	112.345	1.16891	USD	1
	Skordis-Worrall et al	2011	India	Sub-national	Household	Interviews	stand alone	Vaginal delivery																												56.44					68	Median	2010	96.111	112.345	1.16891	USD	1
	Skordis-Worrall et al	2011	India	Sub-national	Household	Interviews	stand alone	Post-natal care																												10					10	Median	2010	96.111	112.345	1.16891	USD	1
26	Mohanty and ﻿Srivastava	2013	India	National	Household	﻿Secondary data analysis	stand alone	Vaginal delivery																																	44		2004	84.78	112.345	1.32514	USD	1
27	Bonu et al	2009	India	National	Household	﻿Secondary data analysis	stand alone	Ante-natal care				Public																													6.1		2004	84.78	112.345	1.32514	USD	1
	Bonu et al	2009	India	National	Household	﻿Secondary data analysis	stand alone	Vaginal delivery																																	24.7		2004	84.78	112.345	1.32514	USD	1
	Bonu et al	2009	India	National	Household	﻿Secondary data analysis	stand alone	Post-natal care																																	5.8		2004	84.78	112.345	1.32514	USD	1
	Bonu et al	2009	India	National	Household	﻿Secondary data analysis	stand alone	Ante-natal care				Private																													31.2		2004	84.78	112.345	1.32514	USD	1
	Bonu et al	2009	India	National	Household	﻿Secondary data analysis	stand alone	Vaginal delivery																																	104.7		2004	84.78	112.345	1.32514	USD	1
	Bonu et al	2009	India	National	Household	﻿Secondary data analysis	stand alone	Post-natal care																																	13.3		2004	84.78	112.345	1.32514	USD	1
28	Henshaw et al	2008	Nigeria	Sub-national	Facility	Survey	stand alone	Post-abortion care (Spontaneous abortion)				mixed	604			3957	25			795				336																	5114		2003	82.557	112.345	1.36082	Naira	132.5
	Henshaw et al	2008	Nigeria	Sub-national	Facility	Survey	stand alone	Post-abortion care (Induced in hospital)				mixed	878			3267	97			165				77																	3605		2003	82.557	112.345	1.36082	Naira	132.5
	Henshaw et al	2008	Nigeria	Sub-national	Facility	Survey	stand alone	Post-abortion care (obtained outside hospital, with serious complications)				mixed	470			7846	81			1884				1162																	10971		2003	82.557	112.345	1.36082	Naira	132.5
29	Dhar et al.	2009	India	Sub-national	Household	Survey	stand alone	Ante-natal care			Hospital	Public																													48.6		2008	94.285	112.345	1.19155	Rupees	42.8
	Dhar et al.	2009	India	Sub-national	Household	Survey	stand alone	Ante-natal care			Hospital	Private																													241.1		2008	94.285	112.345	1.19155	Rupees	42.8
	Dhar et al.	2009	India	Sub-national	Household	Survey	stand alone	Ante-natal care			Nursing home																														123.1		2008	94.285	112.345	1.19155	Rupees	42.8
	Dhar et al.	2009	India	Sub-national	Household	Survey	stand alone	Ante-natal care			Home																														19.5		2008	94.285	112.345	1.19155	Rupees	42.8
	Dhar et al.	2009	India	Sub-national	Household	Survey	stand alone	Vaginal delivery			Hospital	Public																													9.4		2008	94.285	112.345	1.19155	Rupees	42.8
	Dhar et al.	2009	India	Sub-national	Household	Survey	stand alone	Vaginal delivery			Hospital	Private																													749.7		2008	94.285	112.345	1.19155	Rupees	42.8
	Dhar et al.	2009	India	Sub-national	Household	Survey	stand alone	Vaginal delivery			Nursing home																														246		2008	94.285	112.345	1.19155	Rupees	42.8
	Dhar et al.	2009	India	Sub-national	Household	Survey	stand alone	Vaginal delivery			Home																														35.4		2008	94.285	112.345	1.19155	Rupees	42.8
	Dhar et al.	2009	India	Sub-national	Household	Survey	stand alone	Caesarean delivery			Hospital	Public																													95.2		2008	94.285	112.345	1.19155	Rupees	42.8
	Dhar et al.	2009	India	Sub-national	Household	Survey	stand alone	Caesarean delivery			Hospital	Private																													1349.4		2008	94.285	112.345	1.19155	Rupees	42.8
	Dhar et al.	2009	India	Sub-national	Household	Survey	stand alone	Caesarean delivery			Nursing home																														1350.7		2008	94.285	112.345	1.19155	Rupees	42.8
	Dhar et al.	2009	India	Sub-national	Household	Survey	stand alone	Post-natal care			Hospital	Public																													2.5		2008	94.285	112.345	1.19155	Rupees	42.8
	Dhar et al.	2009	India	Sub-national	Household	Survey	stand alone	Post-natal care			Hospital	Private																													11.5		2008	94.285	112.345	1.19155	Rupees	42.8
	Dhar et al.	2009	India	Sub-national	Household	Survey	stand alone	Post-natal care			Nursing home																														5.3		2008	94.285	112.345	1.19155	Rupees	42.8
	Dhar et al.	2009	India	Sub-national	Household	Survey	stand alone	Post-natal care			Home																														0.3		2008	94.285	112.345	1.19155	Rupees	42.8
30	Vyas et al	2011	India	Facility-based	Facility	cross-sectional descriptive study	stand alone	Vaginal delivery			Hospital	Public	101																												665		2008	94.285	112.345	1.19155	Rupees	42.8
	Vyas et al	2011	India	Facility-based	Facility	cross-sectional descriptive study	stand alone	Vaginal delivery			Hospital	Corporation																													1510		2008	94.285	112.345	1.19155	Rupees	42.8
	Vyas et al	2011	India	Facility-based	Facility	cross-sectional descriptive study	stand alone	Vaginal delivery			Hospital	Private																													2980		2008	94.285	112.345	1.19155	Rupees	42.8
	Vyas et al	2011	India	Facility-based	Facility	cross-sectional descriptive study	stand alone	Vaginal delivery			Hospital	Home																													940		2008	94.285	112.345	1.19155	Rupees	42.8
	Vyas et al	2011	India	Facility-based	Facility	cross-sectional descriptive study	stand alone	Caesarean delivery			Hospital	Public																													1540		2008	94.285	112.345	1.19155	Rupees	42.8
	Vyas et al	2011	India	Facility-based	Facility	cross-sectional descriptive study	stand alone	Caesarean delivery			Hospital	Corporation																													4125		2008	94.285	112.345	1.19155	Rupees	42.8
	Vyas et al	2011	India	Facility-based	Facility	cross-sectional descriptive study	stand alone	Caesarean delivery				Private																													9500		2008	94.285	112.345	1.19155	Rupees	42.8
31	Sambo et al	2013	Nigeria	District	Household	cross-sectional descriptive study	stand alone	Ante-natal care					135			77				229	316																139				368		2011	98.118	112.345	1.145	Naira	154.809
	Sambo et al	2013	Nigeria	District	Household	cross-sectional descriptive study	stand alone	Vaginal delivery																																	1500		2011	98.118	112.345	1.145	Naira	154.809
32	Leone et al	2016	Zambia	Facility-based	Facility	Survey	Nested	safe abortion					112			33.71		90.9		1.6	2.9													14.5						66.4	283		2013	101.755	112.345	1.10407	ZMW	5.45
	Leone et al	2016	Zambia	Facility-based	Facility	Survey	Nested	PAC following an unsafe abortion								53.49		93.6		46.9	4.7													15.3						74.9	389.1		2013	101.755	112.345	1.10407	ZMW	5.45
33	Moore et al	2018	Zambia	Facility-based	Facility	interviews	Stand alone	Termination of pregnancy																																	396		2015	104.789	112.345	1.07211	ZMW	6.43
	Moore et al	2018	Zambia	Facility-based	Facility	interviews	Stand alone	﻿care for unsafe abortion (CUA)																																	520		2015	104.789	112.345	1.07211	ZMW	6.43
34	﻿Lince-Deroche et al	2015	South Africa	Facility-based	Facility	Cost Effectiveness Analysis	Stand alone	Medication abortion					﻿194																				7.37	10.69			2.8			14.74			2010	96.111	112.345	1.16891	USD	1
	﻿Lince-Deroche et al	2015	South Africa	Facility-based	Facility	Cost Effectiveness Analysis	Stand alone	Manual Vacuum Aspiration																									14.74	14.74			3.54			20.64			2010	96.111	112.345	1.16891	USD	1
35	﻿Vlassoff et al	2012	Ethiopia	Facility-based	Facility	PACCM	Stand alone									9.79				9.01																					34.89		2008	94.285	112.345	1.19155	USD	1
	﻿Vlassoff et al	2012	Ethiopia	Facility-based	Facility	PACCM	Stand alone									5.86				16.98																					35.98		2008	94.285	112.345	1.19155	USD	1
	﻿Vlassoff et al	2012	Ethiopia	Facility-based	Facility	PACCM	Stand alone									10.84				4.12																					21.29		2008	94.285	112.345	1.19155	USD	1
	﻿Vlassoff et al	2012	Ethiopia	Facility-based	Facility	PACCM	Stand alone									0				5.03																					21.37		2008	94.285	112.345	1.19155	USD	1
	﻿Vlassoff et al	2012	Ethiopia	Facility-based	Facility	PACCM	Stand alone									0				6.7																					28.49		2008	94.285	112.345	1.19155	USD	1
36	Ravit et al	2015	Mali	Sub-national	Household	Case-control study design	Nested	Caesarean delivery																																	77071		2010	96.111	112.345	1.16891	FCFA	472
																																															1 r	0.02 d
																																															2000r
[truncated: 58 more columns]

## Sheet: Sub-group_analysis_ANC_PNC
Author(s)	Year of publication	Country of study	Intervention(s) costed	Facility type	Facility ownership	Staff	Mean or Median	Year of cost data	GDP Deflator (Costing year)	GDP Deflator (Base year)	Deflator ratio	Currency in which costs were reported	Exchange rate	Total financial cost (in facility) - estimated (US$)	Total financial cost (+ transport) - estimated (US$)	Total economic cost - estimated (US$)	Total financial cost - reported (US$)	Registration/Hosp dues (US$)2	Labour/Provider service charge (US$)3	Medicines (US$)6	Diagnostics (US$)7	Medicines and diagnostics and supplies (US$)12	Other cost (US$)20	Total facility based cost (if not disaggregated) (US$)22	Transport cost (US$)23	Opportunity cost (US$)26	Total financial cost (in facility) - estimated (US$)27	Total financial cost (+ transport) - estimated (US$)28	Total economic cost - estimated (US$)29	Total financial cost - reported (US$) (inflated)
Govil et al.	2016	India	Ante-natal care	Health Centre	Private			2011	98.118	112.345	1.145	USD	1	58.24	64	64	64	0	5.12959	43.968	17.5872	-	-	-	6.59519	-	66.6847	73.2799	73.2799	73.2799
Govil et al.	2016	India	Ante-natal care	Health Centre	Public			2011	98.118	112.345	1.145	USD	1	22.88	26	26	26	0	2.0839	15.7781	8.33559	-	-	-	3.5724	-	26.1976	29.77	29.77	29.77
Rahman et al	2013	Bangladesh	Post-natal care		Public			2010	96.111	112.345	1.16891	Taka	68.5	11.4891	13.5766	13.5766	13.5474	0.0170644	0.66551	0.341287	0.443673	-	0.255965	-	2.4402	-	1.7235	4.1637	4.1637	15.8357
Rahman et al	2013	Bangladesh	Ante-natal care		Private			2010	96.111	112.345	1.16891	Taka	68.5	11.0657	12.6423	12.6423	12.6423	0.0341287	2.40608	5.83601	4.38554	-	0.27303	-	1.84295	-	12.9348	14.7777	14.7777	14.7777
Rahman et al	2013	Bangladesh	Post-natal care		Private			2010	96.111	112.345	1.16891	Taka	68.5	8.56934	10.1314	10.1314	10.1168	0	1.58699	1.65524	0.460738	-	0.119451	-	1.82589	-	3.82242	5.6483	5.6483	11.8256
Sambo et al	2013	Nigeria	Ante-natal care					2011	98.118	112.345	1.145	Naira	154.809	4.01785	4.91573	4.91573	2.37712	0.569508	0	1.69373	2.3372	-	-	-	1.02807	-	4.60044	5.62851	5.62851	2.7218
Rahman et al	2013	Bangladesh	Ante-natal care		Public			2010	96.111	112.345	1.16891	Taka	68.5	3.15328	3.70803	3.70803	3.67883	0.0341287	0.255965	2.26956	1.0068	-	0.119451	-	0.648446	-	3.6859	4.33435	4.33435	4.30022
Neke et al	2018	Tanzania	Ante-natal care					2016	105.934	112.345	1.06052	USD	1	2.08	2.78	2.8	2.27	-	-	0.413602	1.79228	-	-	-	0.742363	0.0212104	2.20588	2.94824	2.96945	2.40738
Kalu-Umeh et al.	2013	Nigeria	Ante-natal care	Mixed: PHC and hospital	Mixed: Public and private			2013	101.755	112.345	1.10407	Naira	150	0	0	0	4.9	-	-	-	-	-	-	-	-	-				5.40996
Hitimana et al.	2018	Rwanda	Ante-natal care	Private clinic (hospital)	Private			2015	104.789	112.345	1.07211	USD	721	0	0.00032629	0.00206086	0.104022	-	-	-	-	-	-	-	-	-				0.111523
Hitimana et al.	2018	Rwanda	Ante-natal care	Private clinic (hospital)	Private			2015	104.789	112.345	1.07211	USD	721	0	0.000326358	0.00130995	0.0402219	-	-	-	-	-	-	-	-	-				0.0431222
Hitimana et al.	2018	Rwanda	Ante-natal care	Private clinic (hospital)	Private			2015	104.789	112.345	1.07211	USD	721	0	0.000326282	0.00128148	0.0402219	-	-	-	-	-	-	-	-	-				0.0431222
Hitimana et al.	2018	Rwanda	Ante-natal care	Private clinic (hospital)	Private			2015	104.789	112.345	1.07211	USD	721	0	0.000326195	0.00128956	0.038835	-	-	-	-	-	-	-	-	-				0.0416352
Hitimana et al.	2018	Rwanda	Ante-natal care	Public and faith based	Government & Missionary			2015	104.789	112.345	1.07211	USD	721	0	7.02244e-06	4.43394e-05	0.0291262	-	-	-	-	-	-	-	-	-				0.0312264
Hitimana et al.	2018	Rwanda	Ante-natal care	Public and faith based	Government & Missionary			2015	104.789	112.345	1.07211	USD	721	0	3.98234e-06	2.51466e-05	0.00832178	-	-	-	-	-	-	-	-	-				0.00892183
Hitimana et al.	2018	Rwanda	Ante-natal care	Public and faith based	Government & Missionary			2015	104.789	112.345	1.07211	USD	721	0	3.86444e-06	2.44123e-05	0.00832178	-	-	-	-	-	-	-	-	-				0.00892183
Hitimana et al.	2018	Rwanda	Ante-natal care	Public and faith based	Government & Missionary			2015	104.789	112.345	1.07211	USD	721	0	3.90016e-06	2.46279e-05	0.0152566	-	-	-	-	-	-	-	-	-				0.0163567
Anafi et al	2018	Ghana	Ante-natal care					Not stated		112.345	0	Ghana Cedis	1	23	23	23	0	-	-	-	-	-	-	-	-	-				0
Skordis-Worrall et al	2011	India	Ante-natal care				Median	2010	96.111	112.345	1.16891	USD	1	0	0	0	50	-	-	-	-	-	-	-	-	-				58.4454
Bonu et al	2009	India	Ante-natal care		Public			2004	84.78	112.345	1.32514	USD	1	0	0	0	6.1	-	-	-	-	-	-	-	-	-				8.08333
Bonu et al	2009	India	Ante-natal care		Private			2004	84.78	112.345	1.32514	USD	1	0	0	0	31.2	-	-	-	-	-	-	-	-	-				41.3442
Dhar et al.	2009	India	Ante-natal care	Hospital	Public			2008	94.285	112.345	1.19155	Rupees	42.8	0	0	0	1.13551	-	-	-	-	-	-	-	-	-				1.35302
Dhar et al.	2009	India	Ante-natal care	Hospital	Private			2008	94.285	112.345	1.19155	Rupees	42.8	0	0	0	5.63318	-	-	-	-	-	-	-	-	-				6.7122
Dhar et al.	2009	India	Ante-natal care	Nursing home				2008	94.285	112.345	1.19155	Rupees	42.8	0	0	0	2.87617	-	-	-	-	-	-	-	-	-				3.42709
Dhar et al.	2009	India	Ante-natal care	Home				2008	94.285	112.345	1.19155	Rupees	42.8	0	0	0	0.455607	-	-	-	-	-	-	-	-	-				0.542878
Kalu-Umeh et al.	2013	Nigeria	Post-natal care	Mixed: PHC and hospital	Mixed: Public and private			2013	101.755	112.345	1.10407	Naira	150	0	0	0	1.92	-	-	-	-	-	-	-	-	-				2.11982
Skordis-Worrall et al	2011	India	Post-natal care				Median	2010	96.111	112.345	1.16891	USD	1	0	0	0	10	-	-	-	-	-	-	-	-	-				11.6891
Bonu et al	2009	India	Post-natal care					2004	84.78	112.345	1.32514	USD	1	0	0	0	5.8	-	-	-	-	-	-	-	-	-				7.68579
Bonu et al	2009	India	Post-natal care					2004	84.78	112.345	1.32514	USD	1	0	0	0	13.3	-	-	-	-	-	-	-	-	-				17.6243
Dhar et al.	2009	India	Post-natal care	Hospital	Public			2008	94.285	112.345	1.19155	Rupees	42.8	0	0	0	0.0584112	-	-	-	-	-	-	-	-	-				0.0695997
Dhar et al.	2009	India	Post-natal care	Hospital	Private			2008	94.285	112.345	1.19155	Rupees	42.8	0	0	0	0.268692	-	-	-	-	-	-	-	-	-				0.320159
Dhar et al.	2009	India	Post-natal care	Nursing home				2008	94.285	112.345	1.19155	Rupees	42.8	0	0	0	0.123832	-	-	-	-	-	-	-	-	-				0.147551
Dhar et al.	2009	India	Post-natal care	Home				2008	94.285	112.345	1.19155	Rupees	42.8	0	0	0	0.00700935	-	-	-	-	-	-	-	-	-				0.00835196
												1 r	0.02 d
												2000r

## Sheet: Sub-group_analysis_VD_AVD_CD
Author(s)	Year of publication	Country of study	Intervention(s) costed	﻿Average Length of Stay	Facility type	Facility ownership	Staff	Mean or Median	Year of cost data	GDP Deflator (Costing year)	GDP Deflator (Base year)	Deflator ratio	Currency in which costs were reported	Exchange rate	Total financial cost (in facility) - estimated (US$)	Total financial cost (+ transport) - estimated (US$)	Total economic cost - estimated (US$)	Total financial cost - reported (US$)	Registration/Hosp dues (US$)2	Labour/Provider service charge (US$)3	informal) payment*(US$)4	Medicines (US$)6	Diagnostics (US$)7	Medicines and diagnostics (US$)8	Blood (US$)9	Medical supplies (US$)10	Medicines and diagnostics and supplies (US$)12	Maternity waiting home (US$)14	Cleaning (US$)15	Lodging (US$)16	Food (US$)17	Communication (US$)18	Childcare (US$)19	Other cost (US$)20	Indirect cost (US$)21	Transport cost (US$)23	Companion financial cost (US$)24	Companion time cost (US$)25	Opportunity cost (US$)26	Total financial cost (in facility) - estimated (US$)27	Total financial cost (+ transport) - estimated (US$)28	Total economic cost - estimated (US$)29	Total financial cost - reported (US$) (inflated)
Borghi et al.	2006	Bangladesh	Mixed: Vaginal delivery/CS		Private clinic (hospital)	Private			2002	81.052	112.345	1.38609	Taka	57.5	402.678	405.913	425.409	425.409	-	-	9.61823	-	-	-	-	-	527.942	-	0.337482	-	20.2489	-	-	-	-	4.48369	21.8158	5.20686	-	558.146	562.63	589.653	589.653
Satapathy et al.	2005	India	Caesarean delivery		Hospital	Private			2001	79.79	112.345	1.40801	Rs	47.08	352.591	373.832	412.065	205.183	-	-	-	-	101.683	-	-	-	-	-	-	328.974	-	-	-	65.7948	-	29.9067	-	-	53.8321	496.452	526.358	580.19	288.899
Adamu et al.	2013	Nigeria	Caesarean delivery		Hospital	Public			2011	98.118	112.345	1.145	Naira	160	281.562	291.875	308.125	308.125	-	146.274	-	95.8937	10.0187	-	23.9734	-	-	-	-	6.86999	15.7437	-	23.6156	-	-	11.8078	18.6062	-	-	322.389	334.197	352.803	352.803
Afsana	2004	Bangladesh	Caesarean delivery		Hospital				2001	79.79	112.345	1.40801	BDT	55.5	198.198	234.234	234.234	234.234	-	-	25.3695	177.587	15.2217	-	10.1478	-	-	-	-	-	50.739	-	-	-	-	50.739	-	-	-	279.065	329.804	329.804	329.804
﻿Douangvichit et al.	2012	Lao PDR	Caesarean delivery		Hospital	Public			2010	96.111	112.345	1.16891	USD	1	234	239	252	270	-	-	-	-	-	-	-	-	180.012	-	-	-	35.0673	-	-	58.4454	-	5.84454	-	-	15.1958	273.525	279.369	294.565	315.605
Acharya et al.	2016	Nepal	Caesarean delivery	7 days (2–19)	Hospital	Public			2014	103.68	112.345	1.08357	﻿Nepalese Rupees	101.96	226.488	250.899	332.834	321.618	-	-	-	-	-	-	-	-	-	-	-	-	216.166	3.2418	26.009	-	-	26.4512	-	-	88.7821	245.417	271.868	360.65	348.497
Satapathy et al.	2005	India	Vaginal delivery		Hospital	Private			2001	79.79	112.345	1.40801	Rs	47.08	155.055	167.799	176.296	131.415	-	-	-	-	56.8228	-	-	-	-	-	-	128.599	-	-	-	32.8974	-	17.944	-	-	11.9627	218.319	236.263	248.226	185.033
Borghi et al.	2006	Bangladesh	Mixed: Vaginal delivery/CS		District hospital	Public			2002	81.052	112.345	1.38609	Taka	57.5	147.148	149.443	164.365	164.365	-	-	8.02724	-	-	-	-	-	177.371	-	0.313376	-	18.2481	-	-	-	-	3.18197	13.6921	6.99069	-	203.959	207.141	227.824	227.824
Acharya et al.	2016	Nepal	Vaginal delivery	4 days (2–13)	Hospital	Public			2014	103.68	112.345	1.08357	﻿Nepalese Rupees	101.96	166.89	188.393	272.565	243.4	-	-	-	-	-	-	-	-	-	-	-	-	157.72	2.56865	20.549	-	-	23.2998	-	-	91.2069	180.838	204.138	295.345	263.742
Khan & Zaman	2010	Pakistan	Caesarean delivery						2008	94.285	112.345	1.19155	Rupees	67	134.701	160.821	204.104	204.149	62.245	-	8.89214	65.8018	4.89068	-	1.77843	-	-	-	-	-	16.8951	-	-	-	-	31.1225	-	-	51.5744	160.503	191.626	243.2	243.253
Adamu et al.	2013	Nigeria	Vaginal delivery		Hospital	Public			2011	98.118	112.345	1.145	Naira	160	138.144	145.956	162.394	180	-	-	-	86.3258	11.2353	-	22.9	-	-	-	-	6.22593	18.6062	-	12.8812	-	-	8.9453	18.8209	-	-	158.174	167.12	185.941	206.1
Satapathy et al.	2005	India	Caesarean delivery		Hospital	Public			2001	79.79	112.345	1.40801	Rs	47.08	108.326	123.195	144.435	148.938	-	-	-	-	92.7108	-	-	-	-	-	-	53.8321	-	-	-	5.98134	-	20.9347	-	-	29.9067	152.524	173.459	203.366	209.706
Rahman et al	2013	Bangladesh	Caesarean delivery			Private			2010	96.111	112.345	1.16891	Taka	68.5	129.358	139.182	139.182	139.168	0.102386	55.6298	-	87.0283	0.358352	-	-	-	-	-	-	-	-	-	-	8.08851	-	11.4843	-	-	-	151.207	162.692	162.692	162.675
Honda et al	2011	Madagascar	Caesarean delivery		Hospital	Public			2008	94.285	112.345	1.19155	Madagascar Ariary	1802	124.121	135.77	135.77	138.875	-	8.02145	-	-	8.78452	-	-	102.648	-	-	-	7.55065	20.8917	-	-	-	-	13.8807	-	-	-	147.896	161.777	161.777	165.476
Rahman et al	2013	Bangladesh	Caesarean delivery			Public			2010	96.111	112.345	1.16891	Taka	68.5	95.5912	100.978	100.978	100.949	0.0170644	9.59017	-	93.4274	0.733768	-	-	-	-	-	-	-	-	-	-	7.96906	-	6.29675	-	-	-	111.737	118.034	118.034	118
Satapathy et al.	2005	India	Vaginal delivery		Hospital	Public			2001	79.79	112.345	1.40801	Rs	47.08	66.9074	94.52	99.8301	68.288	-	-	-	-	50.8414	-	-	-	-	-	-	19.4394	-	-	-	23.9254	-	38.8787	-	-	7.47668	94.2062	133.085	140.562	96.1501
Khan & Zaman	2010	Pakistan	Vaginal delivery						2008	94.285	112.345	1.19155	Rupees	67	46.194	64.8507	80.5224	78.7761	16.0059	-	7.11371	22.2304	2.22304	-	0.355686	-	-	-	-	-	7.11371	-	-	-	-	22.2304	-	-	18.6735	55.0424	77.2727	95.9462	93.8654
﻿Douangvichit et al.	2012	Lao PDR	Vaginal delivery		Hospital	Public			2010	96.111	112.345	1.16891	USD	1	46	49	52	59	-	-	-	-	-	-	-	-	35.0673	-	-	-	7.01345	-	-	11.6891	-	3.50673	-	-	3.50673	53.7698	57.2765	60.7833	68.9656
Borghi et al.	2003	Benin	Vaginal delivery		Hospital	Public		Median	2000	78.078	112.345	1.43888	USD	1	34.1	35.7	69.7	34	-	14.8205	-	22.0149	1.58277	-	-	-	-	-	-	8.77718	1.43888	-	-	0.431664	-	2.30221	-	-	48.922	49.0659	51.3681	100.29	48.922
Tripathy et al.	2017	India	Delivery (C/S not specifically stated)		Hospital	Public			2014	103.68	112.345	1.08357	USD	1	43	43	43	26	-	-	-	-	0	-	-	-	-	-	-	-	-	-	-	-	46.5937	-	-	-	-	46.5937	46.5937	46.5937	28.1729
Acharya	2016	Nepal	Caesarean delivery	7 days (2–19)	Hospital	Public			2014	103.68	112.345	1.08357	Nepali Rupees	101.96	42.269	42.269	42.269	42.2685	1.21631	-	-	19.8783	18.3572	-	-	5.28705	-	-	-	-	-	-	-	1.06274	-	-	-	-	-	45.8016	45.8016	45.8016	45.8011
Rahman et al	2013	Bangladesh	Vaginal delivery			Private			2010	96.111	112.345	1.16891	Taka	68.5	35.3431	43.2409	43.2409	43.2409	0.0682575	15.2043	-	23.3952	0.0853218	-	-	-	-	-	-	-	-	-	-	2.55965	-	9.23182	-	-	-	41.3128	50.5446	50.5446	50.5446
Acharya	2016	Nepal	Vaginal delivery	4 days (2–13)	Hospital	Public			2014	103.68	112.345	1.08357	Nepali Rupees	101.96	36.2619	36.2619	36.2619	36.2623	0.841162	-	-	18.1264	15.4153	-	-	3.84682	-	-	-	-	-	-	-	1.06274	-	-	-	-	-	39.2924	39.2924	39.2924	39.2929
Afsana	2004	Bangladesh	Vaginal delivery		Hospital				2001	79.79	112.345	1.40801	BDT	55.5	19.8198	28.8288	28.8288	28.8288	-	-	12.6848	10.1478	-	-	-	-	-	-	-	-	5.0739	-	-	-	-	12.6848	-	-	-	27.9065	40.5912	40.5912	40.5912
Rahman et al	2013	Bangladesh	Vaginal delivery			Public			2010	96.111	112.345	1.16891	Taka	68.5	23.5474	29.6204	29.6204	29.5912	0.0170644	2.45727	-	19.4022	0.221837	-	-	-	-	-	-	-	-	-	-	5.42647	-	7.09878	-	-	-	27.5248	34.6236	34.6236	34.5895
Borghi et al.	2006	Nepal	Caesarean delivery	5					2003	82.557	112.345	1.36082	Nepali Rupees	75.57	19.4389	56.6495	78.6159	151.396	-	-	26.4528	-	-	-	-	-	-	-	-	-	-	-	-	-	-	50.6367	-	-	29.8922	26.4528	77.0896	106.982	206.022
Borghi et al.	2003	Ghana	Vaginal delivery		Hospital	Public		Median	2000	78.078	112.345	1.43888	USD	1	17.7	17.7	35.7	18	-	6.0433	-	9.64051	-	-	-	-	-	-	-	1.15111	1.72666	-	-	6.90663	-	-	-	-	25.8999	25.4682	25.4682	51.3681	25.8999
Borghi et al.	2006	Nepal	Vaginal delivery	1.8					2003	82.557	112.345	1.36082	Nepali Rupees	75.57	17.9172	55.1277	61.6382	70.61	-	-	24.382	-	-	-	-	-	-	-	-	-	-	-	-	-	-	50.6367	-	-	8.85963	24.382	75.0187	83.8784	96.0874
Perkins et al.	2009	Kenya	Vaginal delivery		Mixed: All sites	Mixed: Public and private			2006	90.066	112.345	1.24736	USD	1	14.9	16.7	16.7	14.2	-	13.3468	-	-	-	-	-	5.23892	-	-	-	-	-	-	-	-	-	2.24525	-	-	-	18.5857	20.831	20.831	17.7126
Kruk et al.	2008	Tanzania	Vaginal delivery		Hospital	Mission			2007	92.486	112.345	1.21472	TZS	1245	13.9703	15.2675	15.2675	15.1478	-	-	9.56949	-	-	6.23168	-	0.00682978	-	1.16204	-	-	-	-	-	-	-	1.57573	-	-	-	16.97	18.5458	18.5458	18.4004
Afsana	2004	Bangladesh	Vaginal delivery		Hospital				2001	79.79	112.345	1.40801	BDT	55.5	10.8108	14.4144	14.4144	14.4144	-	-	5.0739	7.61086	-	-	-	-	-	-	-	-	2.53695	-	-	-	-	5.0739	-	-	-	15.2217	20.2956	20.2956	20.2956
Perkins et al.	2009	Burkina Faso	Vaginal delivery		Mixed: All sites	Mixed: Public and private			2006	90.066	112.345	1.24736	USD	1	8.4	11.6	11.6	6.6	-	4.24103	-	-	-	-	-	6.23682	-	-	-	-	-	-	-	-	-	3.99156	-	-	-	10.4778	14.4694	14.4694	8.2326
Tripathy et al.	2017	India	Delivery (C/S not specifically stated)		Hospital	Private			2014	103.68	112.345	1.08357	USD	1	9	9	9	231	-		-	-	-	-	-	-	-	-	-	-	-	-	-	-	9.75217	-	-	-	-	9.75217	9.75217	9.75217	250.306
Perkins et al.	2009	Tanzania	Vaginal delivery		Mixed: All sites	Mixed: Public and private			2006	90.066	112.345	1.24736	USD	1	6.2	8.7	8.7	4.5	-	4.98945	-	-	-	-	-	2.7442	0	-	-	-	0	-	-	-	-	3.11841	-	-	-	7.73365	10.8521	10.8521	5.61313
Bennis & Brouwere	2012	Morocco	Caesarean delivery		Hospital	Public			2010	96.111	112.345	1.16891	USD	1	220	288	295	291	0	161.309	3.50673	86.4993	-	-	-	-	-	-	-	-	5.84454	-	-	-	-	79.4858	-	-	8.18236	257.16	336.646	344.828	340.152
Tellis et al	2018	India	Vaginal delivery		Hospital	Public		Median	2018	110.382	112.345	1.01778	Rupees	68.5	7.29927	7.29927	18.9781	16.7883	-	-	-	-	-	-	-	-	-	-	-	-	-	-	-	-	7.42908	-	11.8865	0	-	7.42908	7.42908	19.3156	17.0869
Kruk et al.	2008	Tanzania	Vaginal delivery		Dispensary	Mission			2007	92.486	112.345	1.21472	TZS	1245	5.63855	5.70924	5.70924	5.4747	-	-	5.24527	-	-	1.18936	-	-	-	0.414665	-	-	-	-	-	-	-	0.08586	-	-	-	6.84929	6.93515	6.93515	6.65025
Kruk et al.	2008	Tanzania	Vaginal delivery		Health Centre	Mission			2007	92.486	112.345	1.21472	TZS	1245	3.96466	7.41606	7.41606	4.61928	-	-	3.84809	-	-	0.586385	-	-	-	0.381492	-	-	-	-	-	-	-	4.19251	-	-	-	4.81597	9.00847	9.00847	5.61115
Kruk et al.	2008	Tanzania	Vaginal delivery		Hospital	Government			2007	92.486	112.345	1.21472	TZS	1245	2.70442	9.31245	9.31245	7.10763	-	-	0.809816	-	-	1.17082	-	0.13562	-	1.16887	-	-	-	-	-	-	-	8.02694	-	-	-	3.28512	11.3121	11.3121	8.63381
Kruk et al.	2008	Tanzania	Vaginal delivery		Dispensary	Government			2007	92.486	112.345	1.21472	TZS	1245	2.3992	2.3992	2.3992	1.81365	-	-	2.54263	-	-	0.179526	-	0.101471	-	0.0907384	-	-	-	-	-	-	-	-	-	-	-	2.91436	2.91436	2.91436	2.20309
Kruk et al.	2008	Tanzania	Vaginal delivery		Health Centre	Government			2007	92.486	112.345	1.21472	TZS	1245	0.772691	2.05542	2.05542	0.485141	-	-	0.296607	-	-	0.18538	-	0.27124	-	0.18538	-	-	-	-	-	-	-	1.55816	-	-	-	0.938606	2.49677	2.49677	0.589312
Pearson et al.	2011	Ethiopia	Assisted vaginal delivery		Hospital	Public			2008	94.285	112.345	1.19155	USD	1	0	0	0	5.6	-	-	-	-	-	-	-	-	-	-	-	-	-	-	-	-	-	-	-	-	-	-	-	-	6.67266
Pearson et al.	2011	Ethiopia	Assisted vaginal delivery		Hospital	Private			2008	94.285	112.345	1.19155	USD	1	0	0	0	62.3	-	-	-	-	-	-	-	-	-	-	-	-	-	-	-	-	-	-	-	-	-	-	-	-	74.2334
Pearson et al.	2011	Ethiopia	Assisted vaginal delivery		Health centre	Public			2008	94.285	112.345	1.19155	USD	1	0	0	0	1.6	-	-	-	-	-	-	-	-	-	-	-	-	-	-	-	-	-	-	-	-	-	-	-	-	1.90648
Pearson et al.	2011	Ethiopia	Assisted vaginal delivery		Health Centre	Private			2008	94.285	112.345	1.19155	USD	1	0	0	0	18.5	-	-	-	-	-	-	-	-	-	-	-	-	-	-	-	-	-	-	-	-	-	-	-	-	22.0436
Kalu-Umeh et al.	2013	Nigeria	Caesarean delivery		Mixed: PHC and hospital	Mixed: Public and private			2013	101.755	112.345	1.10407	Naira	150	0	0	0	93	-	-	-	-	-	-	-	-	-	-	-	-	-	-	-	-	-	-	-	-	-	-	-	-	102.679
Storeng et al.	2008	Burkina Faso	Caesarean delivery						2005	87.421	112.345	1.2851	Francs	522.1	0	0	0	120.668	-	-	-	-	-	-	-	-	-	-	-	-	-	-	-	-	-	-	-	-	-	-	-	-	155.071
Pearson et al.	2011	Ethiopia	Caesarean delivery		Hospital	Public			2008	94.285	112.345	1.19155	USD	1	0	0	0	13.5	-	-	-	-	-	-	-	-	-	-	-	-	-	-	-	-	-	-	-	-	-	-	-	-	16.0859
Pearson et al.	2011	Ethiopia	Caesarean delivery		Hospital	Private			2008	94.285	112.345	1.19155	USD	1	0	0	0	158.4	-	-	-	-	-	-	-	-	-	-	-	-	-	-	-	-	-	-	-	-	-	-	-	-	188.741
Dhar et al.	2009	India	Caesarean delivery		Hospital	Public			2008	94.285	112.345	1.19155	Rupees	42.8	0	0	0	2.2243	-	-	-	-	-	-	-	-	-	-	-	-	-	-	-	-	-	-	-	-	-	-	-	-	2.65036
Dhar et al.	2009	India	Caesarean delivery		Hospital	Private			2008	94.285	112.345	1.19155	Rupees	42.8	0	0	0	31.528	-	-	-	-	-	-	-	-	-	-	-	-	-	-	-	-	-	-	-	-	-	-	-	-	37.5671
Dhar et al.	2009	India	Caesarean delivery		Nursing home				2008	94.285	112.345	1.19155	Rupees	42.8	0	0	0	31.5584	-	-	-	-	-	-	-	-	-	-	-	-	-	-	-	-	-	-	-	-	-	-	-	-	37.6033
Vyas et al	2011	India	Caesarean delivery		Hospital	Public			2008	94.285	112.345	1.19155	Rupees	42.8	0	0	0	35.9813	-	-	-	-	-	-	-	-	-	-	-	-	-	-	-	-	-	-	-	-	-	-	-	-	42.8734
Vyas et al	2011	India	Caesarean delivery		Hospital	Corporation			2008	94.285	112.345	1.19155	Rupees	42.8	0	0	0	96.3785	-	-	-	-	-	-	-	-	-	-	-	-	-	-	-	-	-	-	-	-	-	-	-	-	114.84
Vyas et al	2011	India	Caesarean delivery			Private			2008	94.285	112.345	1.19155	Rupees	42.8	0	0	0	221.963	-	-	-	-	-	-	-	-	-	-	-	-	-	-	-	-	-	-	-	-	-	-	-	-	264.479
Ravit et al	2015	Mali	Caesarean delivery						2010	96.111	112.345	1.16891	FCFA	472	0	0	0	163.286	-	-	-	-	-	-	-	-	-	-	-	-	-	-	-	-	-	-	-	-	-	-	-	-	190.866
Anafi et al	2018	Ghana	Vaginal delivery						Not stated		112.345	0	Ghana Cedis	1	0	0	0	0	-	-	-	-	-	-	-	-	-	-	-	-	-	-	-	-	-	-	-	-	-	-	-	-	0
Kalu-Umeh et al.	2013	Nigeria	Vaginal delivery		Mixed: PHC and hospital	Mixed: Public and private			2013	101.755	112.345	1.10407	Naira	150	0	0	0	3	-	-	-	-	-	-	-	-	-	-	-	-	-	-	-	-	-	-	-	-	-	-	-	-	3.31222
Govil et al.	2016	India	Vaginal delivery		Health Centre	Public			2011	98.118	112.345	1.145	USD	1	0	0	0	52	-	-	-	-	-	-	-	-	-	-	-	-	-	-	-	-	-	-	-	-	-	-	-	-	59.5399
Govil et al.	2016	India	Vaginal delivery		Health Centre	Private			2011	98.118	112.345	1.145	USD	1	0	0	0	90	-	-	-	-	-	-	-	-	-	-	-	-	-	-	-	-	-	-	-	-	-	-	-	-	103.05
Storeng et al.	2008	Burkina Faso	Vaginal delivery						2005	87.421	112.345	1.2851	Francs	522.1	0	0	0	22.4555	-	-	-	-	-	-	-	-	-	-	-	-	-	-	-	-	-	-	-	-	-	-	-	-	28.8576
Pearson et al.	2011	Ethiopia	Vaginal delivery		Hospital	Public			2008	94.285	112.345	1.19155	USD	1	0	0	0	4.1	-	-	-	-	-	-	-	-	-	-	-	-	-	-	-	-	-	-	-	-	-	-	-	-	4.88534
Pearson et al.	2011	Ethiopia	Vaginal delivery		Hospital	Private			2008	94.285	112.345	1.19155	USD	1	0	0	0	46.4	-	-	-	-	-	-	-	-	-	-	-	-	-	-	-	-	-	-	-	-	-	-	-	-	55.2878
Pearson et al.	2011	Ethiopia	Vaginal delivery		Health centre	Public			2008	94.285	112.345	1.19155	USD	1	0	0	0	1.9	-	-	-	-	-	-	-	-	-	-	-	-	-	-	-	-	-	-	-	-	-	-	-	-	2.26394
Pearson et al.	2011	Ethiopia	Vaginal delivery		Health Centre	Private			2008	94.285	112.345	1.19155	USD	1	0	0	0	7.4	-	-	-	-	-	-	-	-	-	-	-	-	-	-	-	-	-	-	-	-	-	-	-	-	8.81745
Skordis-Worrall et al	2011	India	Vaginal delivery					Median	2010	96.111	112.345	1.16891	USD	1	0	0	0	68	-	-	-	-	-	-	-	-	-	-	-	-	-	-	-	-	-	-	-	-	-	-	-	-	79.4858
Mohanty and ﻿Srivastava	2013	India	Vaginal delivery						2004	84.78	112.345	1.32514	USD	1	0	0	0	44	-	-	-	-	-	-	-	-	-	-	-	-	-	-	-	-	-	-	-	-	-	-	-	-	58.306
Bonu et al	2009	India	Vaginal delivery						2004	84.78	112.345	1.32514	USD	1	0	0	0	24.7	-	-	-	-	-	-	-	-	-	-	-	-	-	-	-	-	-	-	-	-	-	-	-	-	32.7309
Bonu et al	2009	India	Vaginal delivery						2004	84.78	112.345	1.32514	USD	1	0	0	0	104.7	-	-	-	-	-	-	-	-	-	-	-	-	-	-	-	-	-	-	-	-	-	-	-	-	138.742
Dhar et al.	2009	India	Vaginal delivery		Hospital	Public			2008	94.285	112.345	1.19155	Rupees	42.8	0	0	0	0.219626	-	-	-	-	-	-	-	-	-	-	-	-	-	-	-	-	-	-	-	-	-	-	-	-	0.261695
Dhar et al.	2009	India	Vaginal delivery		Hospital	Private			2008	94.285	112.345	1.19155	Rupees	42.8	0	0	0	17.5164	-	-	-	-	-	-	-	-	-	-	-	-	-	-	-	-	-	-	-	-	-	-	-	-	20.8716
Dhar et al.	2009	India	Vaginal delivery		Nursing home				2008	94.285	112.345	1.19155	Rupees	42.8	0	0	0	5.74766	-	-	-	-	-	-	-	-	-	-	-	-	-	-	-	-	-	-	-	-	-	-	-	-	6.84861
Dhar et al.	2009	India	Vaginal delivery		Home				2008	94.285	112.345	1.19155	Rupees	42.8	0	0	0	0.827103	-	-	-	-	-	-	-	-	-	-	-	-	-	-	-	-	-	-	-	-	-	-	-	-	0.985532
Vyas et al	2011	India	Vaginal delivery		Hospital	Public			2008	94.285	112.345	1.19155	Rupees	42.8	0	0	0	15.5374	-	-	-	-	-	-	-	-	-	-	-	-	-	-	-	-	-	-	-	-	-	-	-	-	18.5135
Vyas et al	2011	India	Vaginal delivery		Hospital	Corporation			2008	94.285	112.345	1.19155	Rupees	42.8	0	0	0	35.2804	-	-	-	-	-	-	-	-	-	-	-	-	-	-	-	-	-	-	-	-	-	-	-	-	42.0382
Vyas et al	2011	India	Vaginal delivery		Hospital	Private			2008	94.285	112.345	1.19155	Rupees	42.8	0	0	0	69.6262	-	-	-	-	-	-	-	-	-	-	-	-	-	-	-	-	-	-	-	-	-	-	-	-	82.9628
Vyas et al	2011	India	Vaginal delivery		Hospital	Home			2008	94.285	112.345	1.19155	Rupees	42.8	0	0	0	21.9626	-	-	-	-	-	-	-	-	-	-	-	-	-	-	-	-	-	-	-	-	-	-	-	-	26.1695
Sambo et al	2013	Nigeria	Vaginal delivery						2011	98.118	112.345	1.145	Naira	154.809	0	0	0	9.68936	-	-	-	-	-	-	-	-	-	-	-	-	-	-	-	-	-	-	-	-	-	-	-	-	11.0943
													1 r	0.02 d
													2000r

## Sheet: Sub-group_analysis_EmOC_PAC
S/No.	Author(s)	Year of publication	Country of study	Intervention(s) costed	Facility type	Facility ownership	Mean or Median	Year of cost data	GDP Deflator (Costing year)	GDP Deflator (Base year)	Deflator ratio	Currency in which costs were reported	Exchange rate	Total financial cost (in facility) - estimated (US$)	Total financial cost (+ transport) - estimated (US$)	Total economic cost - estimated (US$)	Total financial cost - reported (US$)	Registration/Hosp dues (US$)2	Labour/Provider service charge (US$)2	informal) payment*(US$)2	Medicines (US$)2	Diagnostics (US$)2	Medical supplies (US$)2	Lodging (US$)2	Food (US$)2	Childcare (US$)2	Other cost (US$)2	Transport cost (US$)2	Opportunity cost (US$)2	Total financial cost (in facility) - estimated (US$)2	Total financial cost (+ transport) - estimated (US$)2	Total economic cost - estimated (US$)2	Total financial cost - reported (US$) (inflated)
	Borghi et al.	2003	Benin	Dystocia	Hospital	Public	Median	2000	78.078	112.345	1.43888	USD	1	257.4	268.7	524.7	256	-	210.796	-	65.1813	10.5038	-	73.8146	8.4894	-	1.58277	16.2594	368.354	370.368	386.627	754.981	368.354
	Borghi et al.	2003	Benin	Sepsis	Hospital	Public	Median	2000	78.078	112.345	1.43888	USD	1	233.3	249.6	371.6	122	-	83.7429	-	99.1389	30.2165	-	107.341	13.9572	-	1.29499	23.4538	175.544	335.691	359.145	534.688	175.544
	Borghi et al.	2003	Benin	Hypertension	Hospital	Public	Median	2000	78.078	112.345	1.43888	USD	1	171.3	181.2	327.2	146	-	75.5413	-	58.1308	21.1516	-	78.9946	9.20884	-	3.45332	14.2449	210.077	246.48	260.725	470.802	210.077
	Borghi et al.	2003	Benin	Haemorrhage	Hospital	Public	Median	2000	78.078	112.345	1.43888	USD	1	151.8	159.8	274.8	115	-	97.9878	-	45.9003	20.1443	-	46.4759	6.61886	-	1.29499	11.5111	165.471	218.422	229.933	395.405	165.471
16	Arsenault et al.	2013	Mali	EmOC				2010	96.111	112.345	1.16891	USD	1	177.2	220.5	220.5	241.2	-	-	-	175.57	-	-	-	-	-	31.5605	50.6138	-	207.131	257.744	257.744	281.941
	Borghi et al.	2003	Ghana	Hypertension	Hospital	Public	Median	2000	78.078	112.345	1.43888	USD	1	134.9	136.5	239.5	103	-	54.1019	-	90.7934	8.4894	-	13.8133	23.0221	-	3.88498	2.30221	148.205	194.105	196.407	344.612	148.205
	Borghi et al.	2003	Benin	Anaemia	Hospital	Public	Median	2000	78.078	112.345	1.43888	USD	1	126.8	142.7	239.7	97	-	22.7343	-	38.2743	33.3821	-	76.1168	10.2161	-	1.72666	22.8782	139.572	182.45	205.328	344.9	139.572
	Borghi et al.	2003	Ghana	Haemorrhage	Hospital	Public	Median	2000	78.078	112.345	1.43888	USD	1	110.7	114.9	229.9	115	-	53.6703	-	67.4835	8.63329	-	8.34551	14.101	-	7.05052	6.0433	165.471	159.284	165.327	330.799	165.471
	Borghi et al.	2003	Ghana	Sepsis	Hospital	Public	Median	2000	78.078	112.345	1.43888	USD	1	110.3	112.7	208.7	96	-	52.2314	-	77.4118	3.45332	-	10.5038	12.2305	-	2.87776	3.45332	138.133	158.709	162.162	300.295	138.133
	Borghi et al.	2003	Ghana	Dystocia	Hospital	Public	Median	2000	78.078	112.345	1.43888	USD	1	90.9	92.2	178.2	86	-	31.6554	-	78.2752	10.0722	-	2.4461	6.47497	-	1.87055	1.87055	123.744	130.794	132.665	256.409	123.744
	Henshaw et al	2008	Nigeria	Post-abortion care (obtained outside hospital, with serious complications)		mixed		2003	82.557	112.345	1.36082	Naira	132.5	82.8151	82.8151	82.8151	82.8	80.5809	0.831896	-	19.3493	-	11.9341	-	-	-	-	-	-	112.696	112.696	112.696	112.676
6	Borghi et al.	2003	Ghana	Anaemia	Hospital	Public	Median	2000	78.078	112.345	1.43888	USD	1	54.3	55.1	112.1	57	-	13.3816	-	39.1376	4.31664	-	8.20163	10.2161	-	2.87776	1.15111	82.0163	78.1313	79.2824	161.299	82.0163
28	Henshaw et al	2008	Nigeria	Post-abortion care (Spontaneous abortion)		mixed		2003	82.557	112.345	1.36082	Naira	132.5	38.5887	38.5887	38.5887	38.5962	40.6397	0.256758	-	8.1649	-	3.45083	-	-	-	-	-	-	52.5121	52.5121	52.5121	52.5224
	Leone et al	2016	Zambia	PAC following an unsafe abortion				2013	101.755	112.345	1.10407	ZMW	5.45	39.2642	39.2642	53.0073	71.3945	10.8361	-	18.9617	9.50111	0.952137	-	-	-	-	3.09951	-	15.1734	43.3506	43.3506	58.524	78.8248
	Henshaw et al	2008	Nigeria	Post-abortion care (Induced in hospital)		mixed		2003	82.557	112.345	1.36082	Naira	132.5	27.2151	27.2151	27.2151	27.2075	33.5531	0.996221	-	1.6946	-	0.790815	-	-	-	-	-	-	37.0348	37.0348	37.0348	37.0245
	﻿Lince-Deroche et al	2015	South Africa	Manual Vacuum Aspiration				2010	96.111	112.345	1.16891	USD	1	29.48	33.02	53.66	0	-	-	-	-	-	-	-	-	17.2297	17.2297	4.13794	24.1263	34.4594	38.5974	62.7236	0
32	Leone et al	2016	Zambia	safe abortion				2013	101.755	112.345	1.10407	ZMW	5.45	26.3505	26.3505	38.5339	51.9266	6.82905	-	18.4147	0.324132	0.587489	-	-	-	-	2.93744	-	13.4515	29.0928	29.0928	42.5443	57.3308
	﻿Vlassoff et al	2012	Ethiopia	PAC				2008	94.285	112.345	1.19155	USD	1	22.84	22.84	22.84	35.98	6.98246	-	-	20.2325	-	-	-	-	-	-	-	-	27.2149	27.2149	27.2149	42.8719
35	﻿Vlassoff et al	2012	Ethiopia	PAC				2008	94.285	112.345	1.19155	USD	1	18.8	18.8	18.8	34.89	11.6652	-	-	10.7358	-	-	-	-	-	-	-	-	22.4011	22.4011	22.4011	41.5731
34	﻿Lince-Deroche et al	2015	South Africa	Medical abortion				2010	96.111	112.345	1.16891	USD	1	18.06	20.86	35.6	0	-	-	-	-	-	-	-	-	8.61486	12.4956	3.27294	17.2297	21.1105	24.3834	41.6132	0
	﻿Vlassoff et al	2012	Ethiopia	PAC				2008	94.285	112.345	1.19155	USD	1	14.96	14.96	14.96	21.29	12.9164	-	-	4.90917	-	-	-	-	-	-	-	-	17.8255	17.8255	17.8255	25.368
	﻿Vlassoff et al	2012	Ethiopia	PAC				2008	94.285	112.345	1.19155	USD	1	6.7	6.7	6.7	28.49	-	-	-	7.98336	-	-	-	-	-	-	-	-	7.98336	7.98336	7.98336	33.9472
	﻿Vlassoff et al	2012	Ethiopia	PAC				2008	94.285	112.345	1.19155	USD	1	5.03	5.03	5.03	21.37	-	-	-	5.99348	-	-	-	-	-	-	-	-	5.99348	5.99348	5.99348	25.4634
	Moore et al	2018	Zambia	﻿care for unsafe abortion (CUA)				2015	104.789	112.345	1.07211	ZMW	6.43	0	0	0	80.8709	-	-	-	-	-	-	-	-	-	-	-	-	-	-	-	86.7023
	Pearson et al.	2011	Ethiopia	Safe abortion	Hospital	Public		2008	94.285	112.345	1.19155	USD	1	0	0	0	4.8	-	-	-	-	-	-	-	-	-	-	-	-	-	-	-	5.71943
	Pearson et al.	2011	Ethiopia	Safe abortion	Hospital	NGO		2008	94.285	112.345	1.19155	USD	1	0	0	0	34.9	-	-	-	-	-	-	-	-	-	-	-	-	-	-	-	41.585
	Pearson et al.	2011	Ethiopia	Safe abortion	Health centre	Public		2008	94.285	112.345	1.19155	USD	1	0	0	0	3.2	-	-	-	-	-	-	-	-	-	-	-	-	-	-	-	3.81295
	Pearson et al.	2011	Ethiopia	Safe abortion	Health Centre	NGO		2008	94.285	112.345	1.19155	USD	1	0	0	0	9.3	-	-	-	-	-	-	-	-	-	-	-	-	-	-	-	11.0814
33	Moore et al	2018	Zambia	Termination of pregnancy				2015	104.789	112.345	1.07211	ZMW	6.43	0	0	0	61.5863	-	-	-	-	-	-	-	-	-	-	-	-	-	-	-	66.0271
												1 r
												2000r
