# Supplementary material for: Cost of Utilising Maternal Health Services in Low- and Middle-Income Countries: A Systematic Review
Source: Int J Health Policy Manag. 2020 Jun 28;10(9):564–77. doi: 10.34172/ijhpm.2020.104 (PMC9278371; doi:10.34172/ijhpm.2020.104)
Supplement: Supplementary file 4 — Quality Assessment of Included Studies. [file ijhpm-10-564-s004.xlsx]

## Sheet: Quality assessment
	Quality criteria	Acharya, 2016	Acharya et al, 2016	Adamu et al, 2013	Afsana, 2004	Anafi et al, 2018	Arsenault et al, 2013	Bennis and de Brouwere, 2012	Bonu et al, 2009	Borghi et al, 2003	Borghi et al, 2006	Dhar et al, 2009	Douangvichit et al, 2012	Govil et al, 2016	Henshaw et al, 2008	Hitimana et al, 2018	Honda et al, 2011	Kalu-Umeh et al, 2013	Khan and Zaman, 2010	Kruk et al, 2008	Leone et al, 2016	Lince-Deroche et at, 2016	Mohanty and Srivastava, 2013	Moore et al, 2018	Neke et al, 2018	Pearson et al, 2011	Perkins et al, 2009	Rahman et al, 2013	Ravit et al, 2015	Sambo et al, 2013	Satapathy et al, 2005	Skordis-Worrall et al, 2011	Storeng et al, 2008	Tellis, Rent, Dmello, 2018	Tripathy et al, 2017	Vlassoff et al, 2012	Vyas et al, 2011
	Express costs in a currency value or as currency per person served by the programme.	1	1	1	1	0.5	1	1	1	1	1	1	1	1	1	1	1	1	1	1	1	1	1	1	1	1	1	1	1	1	1	1	1	0.5	1	1	0.5
	Provide detailed breakdown of costs incurred to develop and/or implement the intervention.	1	1	1	1	0	0.5	1	0	1	0.5	0.5	0.5	0.5	0.5	1	0.5	0.5	1	1	0.5	0.5	0	0.5	0.5	0.5	0.5	0.5	1	0.5	0	0.5	0.5	0.5	0.5	1	0
	Include indirect costs, and intangible costs.	0.5	0.5	0.5	0.5	0	0	1	0	0.5	0.5	0.5	0.5	0	0	0.5	0.5	0.5	1	0.5	0.5	0	0.5	0.5	0.5	0.5	0	0	0.5	0	0	0.5	0.5	0.5	0.5	0	0.5
	Describe the perspective of the study and relate this to the costs being evaluated: Patient or Household.	0.5	1	1	0.5	0.5	1	1	0.5	1	0.5	1	1	0.5	0.5	1	0.5	0.5	1	1	1	1	0.5	1	1	0.5	1	0.5	0.5	0.5	0.5	0.5	0.5	0.5	1	1	0.5
	Report the dates of the estimated resource quantities and unit costs. Describe methods for adjusting estimated unit costs to the year of reported costs if necessary. Describe methods for converting costs into a common currency base and the exchange rate.	1	1	1	0.5	0	0.5	1	0.5	1	1	1	0.5	1	0.5	1	0.5	1	1	1	0.5	1	0.5	1	0.5	0.5	0.5	1	1	0.5	0	1	1	0.5	0.5	0.5	0.5
	Summarise key study findings and describe how they support the conclusions reached. Discuss limitations and the generalisability of the findings and how the findings fit with current knowledge.	0.5	0.5	0.5	0.5	0.5	1	1	0.5	1	1	1	1	1	0.5	1	0.5	1	1	1	1	1	0.5	1	1	0.5	1	0.5	1	1	0.5	1	1	1	1	0.5	1
	Describe how the study was funded and the role of the funder in the identification, design, conduct, and reporting of the analysis. Describe other non-monetary sources of support.	0.5	0.5	0	0.5	1	1	0	0.5	0.5	1	1	1	1	0.5	1	1	0.5	1	1	1	0.5	0	1	1	0.5	1	0.5	0.5	0.5	0	1	1	1	1	0.5	0
	Describe any potential for conflict of interest of study contributors in accordance with journal policy. In the absence of a journal policy, we recommend authors comply with International Committee of Medical Journal Editors recommendations.	1	1	0.5	0.5	1	1	1	0	0.5	0	0	1	1	0	1	0	0.5	1	0	1	1	1	1	1	1	0	0	0	1	0	1	0	1	1	1	0
	TOTAL QUALITY SCORE	6	6.5	5.5	5	3.5	6	7	3	6.5	5.5	6	6.5	6	3.5	7.5	4.5	5.5	8	6.5	6.5	6	4	7	6.5	5	5	4	5.5	5	2	6.5	5.5	5.5	6.5	5.5	3
	TOTAL QUALITY PERCENTAGE	0.75	0.8125	0.6875	0.625	0.4375	0.75	0.875	0.375	0.8125	0.6875	0.75	0.8125	0.75	0.4375	0.9375	0.5625	0.6875	1	0.8125	0.8125	0.75	0.5	0.875	0.8125	0.625	0.625	0.5	0.6875	0.625	0.25	0.8125	0.6875	0.6875	0.8125	0.6875	0.375
